# Supplementary material for: Hepatitis B infection (HBsAg and HBeAg) status among women attending antenatal care at public healthcare facilities of South Africa, 2017
Source: PLOS Glob Public Health. 2025 Jan 22;5(1):e0003567. doi: 10.1371/journal.pgph.0003567 (PMC11753652; doi:10.1371/journal.pgph.0003567)
Supplement: S1 Data — (ZIP) [file pgph.0003567.s001.zip]

Archive with 1 entries (1 files):
- S1_Data.csv
