# Supplementary material for: Hepatitis B infection (HBsAg and HBeAg) status among women attending antenatal care at public healthcare facilities of South Africa, 2017
Source: PLOS Glob Public Health. 2025 Jan 22;5(1):e0003567. doi: 10.1371/journal.pgph.0003567 (PMC11753652; doi:10.1371/journal.pgph.0003567)
Supplement: S1 Data — (ZIP) [file pgph.0003567.s001.zip › S1_Data.csv]

uniqueid	district	datecoll	ansur17_barcode	age	province	hivresult	agegroupwoman	hbsag_results	antihbs_results	hbeag_results
Hepb-23-0001	kz Harry Gwala District Municipality	10/03/2017	KZ1705608	28	KwaZulu-Natal	Reactive	'25-29	Reactive	Nonreactive	Nonreactive
Hepb-23-0002	kz Umzinyathi District Municipality	10/02/2017	KZ1707784	23	KwaZulu-Natal	Reactive	'20-24	Nonreactive	Nonreactive
Hepb-23-0003	kz Uthukela District Municipality	10/02/2017	KZ1705954	26	KwaZulu-Natal	Reactive	'25-29	Nonreactive	Nonreactive
Hepb-23-0004	kz Uthukela District Municipality	10/02/2017	KZ1705704	28	KwaZulu-Natal	Reactive	'25-29	Nonreactive	Nonreactive
Hepb-23-0005	kz uMgungundlovu District Municipality	10/02/2017	KZ1709927	27	KwaZulu-Natal	Reactive	'25-29	Nonreactive	Reactive
Hepb-23-0006	kz eThekwini Metropolitan Municipality	10/02/2017	KZ1700678	36	KwaZulu-Natal	Reactive	'35-39	Nonreactive	Nonreactive
Hepb-23-0007	kz eThekwini Metropolitan Municipality	10/02/2017	KZ1700503	40	KwaZulu-Natal	Reactive	'40-44	Nonreactive	Nonreactive
Hepb-23-0008	kz eThekwini Metropolitan Municipality	10/02/2017	KZ1701176	25	KwaZulu-Natal	Reactive	'25-29	Nonreactive	Reactive
Hepb-23-0009	kz King Cetshwayo District Municipality	10/02/2017	KZ1709027	23	KwaZulu-Natal	Nonreactive	'20-24	Nonreactive	Nonreactive
Hepb-23-0010	kz eThekwini Metropolitan Municipality	10/02/2017	KZ1701177	30	KwaZulu-Natal	Reactive	'30-34	Nonreactive	Reactive
Hepb-23-0011	kz eThekwini Metropolitan Municipality	10/02/2017	KZ1701178	39	KwaZulu-Natal	Reactive	'35-39	Nonreactive	Reactive
Hepb-23-0012	kz Amajuba District Municipality	10/02/2017	KZ1702853	31	KwaZulu-Natal	Reactive	'30-34	Nonreactive	Nonreactive
Hepb-23-0013	kz Amajuba District Municipality	10/02/2017	KZ1703330	25	KwaZulu-Natal	Nonreactive	'25-29	Nonreactive	Nonreactive
Hepb-23-0014	kz Amajuba District Municipality	10/02/2017	KZ1703327	30	KwaZulu-Natal	Nonreactive	'30-34	Nonreactive	Nonreactive
Hepb-23-0015	kz eThekwini Metropolitan Municipality	10/02/2017	KZ1700893	20	KwaZulu-Natal	Reactive	'20-24	Nonreactive	Nonreactive
Hepb-23-0016	kz eThekwini Metropolitan Municipality	10/02/2017	KZ1700888	20	KwaZulu-Natal	Reactive	'20-24	Reactive	Nonreactive	Nonreactive
Hepb-23-0017	kz Ugu District Municipality	10/02/2017	KZ1703931	31	KwaZulu-Natal	Reactive	'30-34	Reactive	Nonreactive	Nonreactive
Hepb-23-0018	kz eThekwini Metropolitan Municipality	10/02/2017	KZ1700327	29	KwaZulu-Natal	Reactive	'25-29	Nonreactive	Reactive
Hepb-23-0019	kz eThekwini Metropolitan Municipality	10/03/2017	KZ1701604	37	KwaZulu-Natal	Reactive	'35-39	Nonreactive	Reactive
Hepb-23-0020	kz eThekwini Metropolitan Municipality	10/02/2017	KZ1700654	27	KwaZulu-Natal	Reactive	'25-29	Reactive	Nonreactive	Nonreactive
Hepb-23-0021	kz eThekwini Metropolitan Municipality	10/03/2017	KZ1701605	21	KwaZulu-Natal	Reactive	'20-24	Nonreactive	Reactive
Hepb-23-0022	kz Umzinyathi District Municipality	10/02/2017	KZ1707531	23	KwaZulu-Natal	Nonreactive	'20-24	Nonreactive	Nonreactive
Hepb-23-0023	kz eThekwini Metropolitan Municipality	10/02/2017	KZ1701427	28	KwaZulu-Natal	Reactive	'25-29	Nonreactive	Reactive
Hepb-23-0024	kz Umzinyathi District Municipality	10/02/2017	KZ1707527	25	KwaZulu-Natal	Reactive	'25-29	Nonreactive	Nonreactive
Hepb-23-0025	kz Umzinyathi District Municipality	10/02/2017	KZ1707532	19	KwaZulu-Natal	Nonreactive	'15-19	Nonreactive	Nonreactive
Hepb-23-0026	kz Umzinyathi District Municipality	10/02/2017	KZ1707533	25	KwaZulu-Natal	Nonreactive	'25-29	Nonreactive	Nonreactive
Hepb-23-0027	kz Amajuba District Municipality	10/02/2017	KZ1703201	29	KwaZulu-Natal	Reactive	'25-29	Nonreactive	Nonreactive
Hepb-23-0028	kz Umkhanyakude District Municipality	10/02/2017	KZ1707262	33	KwaZulu-Natal	Reactive	'30-34	Nonreactive	Reactive
Hepb-23-0029	kz Harry Gwala District Municipality	10/03/2017	KZ1705361	35	KwaZulu-Natal	Reactive	'35-39	Nonreactive	Reactive
Hepb-23-0030	kz eThekwini Metropolitan Municipality	10/03/2017	KZ1700979	21	KwaZulu-Natal	Reactive	'20-24	Nonreactive	Nonreactive
Hepb-23-0031	kz eThekwini Metropolitan Municipality	10/02/2017	KZ1700106	24	KwaZulu-Natal	Reactive	'20-24	Nonreactive	Nonreactive
Hepb-23-0032	kz eThekwini Metropolitan Municipality	10/03/2017	KZ1701028	28	KwaZulu-Natal	Reactive	'25-29	Nonreactive	Nonreactive
Hepb-23-0033	kz Ugu District Municipality	10/02/2017	KZ1703992	25	KwaZulu-Natal	Reactive	'25-29	Nonreactive	Reactive
Hepb-23-0034	kz eThekwini Metropolitan Municipality	10/02/2017	KZ1700104	26	KwaZulu-Natal	Reactive	'25-29	Nonreactive	Reactive
Hepb-23-0035	kz Umzinyathi District Municipality	10/02/2017	KZ1707602	23	KwaZulu-Natal	Reactive	'20-24	Nonreactive	Nonreactive
Hepb-23-0036	kz Ugu District Municipality	10/03/2017	KZ1704252	31	KwaZulu-Natal	Reactive	'30-34	Nonreactive	Nonreactive
Hepb-23-0037	kz Umzinyathi District Municipality	10/02/2017	KZ1707613	19	KwaZulu-Natal	Reactive	'15-19	Nonreactive	Reactive
Hepb-23-0038	kz Ugu District Municipality	10/03/2017	KZ1704795	28	KwaZulu-Natal	Reactive	'25-29	Nonreactive	Reactive
Hepb-23-0039	kz Ugu District Municipality	10/03/2017	KZ1704407	99	KwaZulu-Natal	Reactive	'99999	Nonreactive	Reactive
Hepb-23-0040	kz Ugu District Municipality	10/03/2017	KZ1704800	23	KwaZulu-Natal	Reactive	'20-24	Nonreactive	Reactive
Hepb-23-0041	kz eThekwini Metropolitan Municipality	10/02/2017	KZ1701528	19	KwaZulu-Natal	Reactive	'15-19	Nonreactive	Nonreactive
Hepb-23-0042	kz eThekwini Metropolitan Municipality	10/02/2017	KZ1701529	21	KwaZulu-Natal	Reactive	'20-24	Nonreactive	Reactive
Hepb-23-0043	kz Harry Gwala District Municipality	10/02/2017	KZ1705051	30	KwaZulu-Natal	Reactive	'30-34	Nonreactive	Nonreactive
Hepb-23-0044	kz Ugu District Municipality	10/03/2017	KZ1704408	99	KwaZulu-Natal	Reactive	'99999	Nonreactive	Reactive
Hepb-23-0045	kz eThekwini Metropolitan Municipality	10/02/2017	KZ1701543	18	KwaZulu-Natal	Reactive	'15-19	Nonreactive	Nonreactive
Hepb-23-0046	kz Harry Gwala District Municipality	10/02/2017	KZ1705055	27	KwaZulu-Natal	Reactive	'25-29	Nonreactive	Nonreactive
Hepb-23-0047	kz eThekwini Metropolitan Municipality	10/03/2017	KZ1700727	26	KwaZulu-Natal	Reactive	'25-29	Nonreactive	Nonreactive
Hepb-23-0048	kz Umzinyathi District Municipality	10/02/2017	KZ1707878	18	KwaZulu-Natal	Reactive	'15-19	Reactive	Nonreactive	Nonreactive
Hepb-23-0049	kz Harry Gwala District Municipality	10/03/2017	KZ1705358	25	KwaZulu-Natal	Reactive	'25-29	Nonreactive	Nonreactive
Hepb-23-0050	kz iLembe District Municipality	10/03/2017	KZ1702790	23	KwaZulu-Natal	Reactive	'20-24	Nonreactive	Nonreactive
Hepb-23-0051	kz Uthukela District Municipality	10/03/2017	KZ1706469	27	KwaZulu-Natal	Reactive	'25-29	Nonreactive	Nonreactive
Hepb-23-0052	kz iLembe District Municipality	10/03/2017	KZ1702788	19	KwaZulu-Natal	Reactive	'15-19	Nonreactive	Reactive
Hepb-23-0053	kz Uthukela District Municipality	10/03/2017	KZ1705710	24	KwaZulu-Natal	Reactive	'20-24	Nonreactive	Nonreactive
Hepb-23-0054	kz Harry Gwala District Municipality	10/03/2017	KZ1705610	25	KwaZulu-Natal	Reactive	'25-29	Nonreactive	Nonreactive
Hepb-23-0055	kz eThekwini Metropolitan Municipality	10/03/2017	KZ1700629	26	KwaZulu-Natal	Reactive	'25-29	Nonreactive	Nonreactive
Hepb-23-0056	kz Uthukela District Municipality	10/03/2017	KZ1705963	26	KwaZulu-Natal	Reactive	'25-29	Nonreactive	Reactive
Hepb-23-0057	kz Umkhanyakude District Municipality	10/02/2017	KZ1706927	25	KwaZulu-Natal	Reactive	'25-29	Reactive	Nonreactive	Nonreactive
Hepb-23-0058	kz Umkhanyakude District Municipality	10/03/2017	KZ1707107	26	KwaZulu-Natal	Nonreactive	'25-29	Nonreactive	Reactive
Hepb-23-0059	kz eThekwini Metropolitan Municipality	10/03/2017	KZ1700458	22	KwaZulu-Natal	Reactive	'20-24	Nonreactive	Nonreactive
Hepb-23-0060	kz iLembe District Municipality	10/02/2017	KZ1701930	25	KwaZulu-Natal	Reactive	'25-29	Nonreactive	Nonreactive
Hepb-23-0061	kz eThekwini Metropolitan Municipality	10/03/2017	KZ1701430	35	KwaZulu-Natal	Reactive	'35-39	Nonreactive	Nonreactive
Hepb-23-0062	kz Umkhanyakude District Municipality	10/03/2017	KZ1707103	22	KwaZulu-Natal	Nonreactive	'20-24	Nonreactive	Nonreactive
Hepb-23-0063	kz Umzinyathi District Municipality	10/03/2017	KZ1708084	19	KwaZulu-Natal	Reactive	'15-19	Nonreactive	Nonreactive
Hepb-23-0064	kz Zululand District Municipality	10/03/2017	KZ1711403	23	KwaZulu-Natal	Reactive	'20-24	Reactive	Nonreactive	Nonreactive
Hepb-23-0065	kz iLembe District Municipality	10/02/2017	KZ1702479	32	KwaZulu-Natal	Nonreactive	'30-34	Nonreactive	Nonreactive
Hepb-23-0066	kz eThekwini Metropolitan Municipality	10/03/2017	KZ1700778	28	KwaZulu-Natal	Reactive	'25-29	Nonreactive	Reactive
Hepb-23-0067	kz eThekwini Metropolitan Municipality	10/03/2017	KZ1701557	27	KwaZulu-Natal	Reactive	'25-29	Nonreactive	Reactive
Hepb-23-0068	kz iLembe District Municipality	10/02/2017	KZ1702366	25	KwaZulu-Natal	Reactive	'25-29	Nonreactive	Reactive
Hepb-23-0069	kz iLembe District Municipality	10/03/2017	KZ1702378	17	KwaZulu-Natal	Reactive	'15-19	Nonreactive	Nonreactive
Hepb-23-0070	kz uMgungundlovu District Municipality	10/04/2017	KZ1709815	29	KwaZulu-Natal	Reactive	'25-29	Nonreactive	Nonreactive
Hepb-23-0071	kz King Cetshwayo District Municipality	10/03/2017	KZ1709505	32	KwaZulu-Natal	Nonreactive	'30-34	Nonreactive	Nonreactive
Hepb-23-0072	kz uMgungundlovu District Municipality	10/04/2017	KZ1710663	33	KwaZulu-Natal	Reactive	'30-34	Nonreactive	Nonreactive
Hepb-23-0073	kz Umzinyathi District Municipality	10/04/2017	KZ1708097	19	KwaZulu-Natal	Reactive	'15-19	Nonreactive	Nonreactive
Hepb-23-0074	kz iLembe District Municipality	10/03/2017	KZ1702228	23	KwaZulu-Natal	Reactive	'20-24	Reactive	Nonreactive	Nonreactive
Hepb-23-0075	kz King Cetshwayo District Municipality	10/02/2017	KZ1709051	33	KwaZulu-Natal	Reactive	'30-34	Nonreactive	Reactive
Hepb-23-0076	kz Umzinyathi District Municipality	10/04/2017	KZ1708365	29	KwaZulu-Natal	Reactive	'25-29	Nonreactive	Reactive
Hepb-23-0077	kz iLembe District Municipality	10/03/2017	KZ1702195	29	KwaZulu-Natal	Reactive	'25-29	Nonreactive	Reactive
Hepb-23-0078	kz King Cetshwayo District Municipality	10/02/2017	KZ1709071	26	KwaZulu-Natal	Reactive	'25-29	Nonreactive	Reactive
Hepb-23-0079	kz uMgungundlovu District Municipality	10/03/2017	KZ1709953	25	KwaZulu-Natal	Reactive	'25-29	Nonreactive	Nonreactive
Hepb-23-0080	kz uMgungundlovu District Municipality	10/03/2017	KZ1710706	32	KwaZulu-Natal	Reactive	'30-34	Nonreactive	Nonreactive
Hepb-23-0081	kz uMgungundlovu District Municipality	10/03/2017	KZ1710734	23	KwaZulu-Natal	Reactive	'20-24	Nonreactive	Reactive
Hepb-23-0082	kz Uthukela District Municipality	10/04/2017	KZ1705751	32	KwaZulu-Natal	Reactive	'30-34	Nonreactive	Nonreactive
Hepb-23-0083	kz Umkhanyakude District Municipality	10/03/2017	KZ1707059	18	KwaZulu-Natal	Nonreactive	'15-19	Nonreactive	Nonreactive
Hepb-23-0084	kz Umkhanyakude District Municipality	10/03/2017	KZ1707061	15	KwaZulu-Natal	Nonreactive	'15-19	Reactive	Nonreactive	Nonreactive
Hepb-23-0085	kz Umkhanyakude District Municipality	10/03/2017	KZ1707052	24	KwaZulu-Natal	Nonreactive	'20-24	Nonreactive	Reactive
Hepb-23-0086	kz King Cetshwayo District Municipality	10/03/2017	KZ1709504	20	KwaZulu-Natal	Nonreactive	'20-24	Nonreactive	Nonreactive
Hepb-23-0087	kz iLembe District Municipality	10/02/2017	KZ1702353	29	KwaZulu-Natal	Nonreactive	'25-29	Nonreactive	Reactive
Hepb-23-0088	kz iLembe District Municipality	10/02/2017	KZ1702356	29	KwaZulu-Natal	Nonreactive	'25-29	Nonreactive	Reactive
Hepb-23-0089	kz iLembe District Municipality	10/02/2017	KZ1702351	24	KwaZulu-Natal	Nonreactive	'20-24	Nonreactive	Reactive
Hepb-23-0090	kz iLembe District Municipality	10/02/2017	KZ1702355	22	KwaZulu-Natal	Nonreactive	'20-24	Nonreactive	Nonreactive
Hepb-23-0091	kz iLembe District Municipality	10/02/2017	KZ1702363	26	KwaZulu-Natal	Nonreactive	'25-29	Nonreactive	Nonreactive
Hepb-23-0092	kz Amajuba District Municipality	10/04/2017	KZ1711889	20	KwaZulu-Natal	Nonreactive	'20-24	Nonreactive	Nonreactive
Hepb-23-0093	kz Harry Gwala District Municipality	10/03/2017	KZ1704955	39	KwaZulu-Natal	Reactive	'35-39	Nonreactive	Reactive
Hepb-23-0094	kz Amajuba District Municipality	10/04/2017	KZ1711891	23	KwaZulu-Natal	Reactive	'20-24	Nonreactive	Reactive
Hepb-23-0095	kz Amajuba District Municipality	10/04/2017	KZ1711890	18	KwaZulu-Natal	Nonreactive	'15-19	Nonreactive	Nonreactive
Hepb-23-0096	kz Amajuba District Municipality	10/04/2017	KZ1711892	23	KwaZulu-Natal	Nonreactive	'20-24	Nonreactive	Nonreactive
Hepb-23-0097	kz Amajuba District Municipality	10/04/2017	KZ1711888	21	KwaZulu-Natal	Nonreactive	'20-24	Reactive	Nonreactive	Nonreactive
Hepb-23-0098	kz Amajuba District Municipality	10/04/2017	KZ1711887	20	KwaZulu-Natal	Nonreactive	'20-24	Nonreactive	Nonreactive
Hepb-23-0099	kz Amajuba District Municipality	10/04/2017	KZ1703460	29	KwaZulu-Natal	Nonreactive	'25-29	Nonreactive	Nonreactive
Hepb-23-0100	kz Amajuba District Municipality	10/04/2017	KZ1703106	43	KwaZulu-Natal	Nonreactive	'40-44	Nonreactive	Reactive
Hepb-23-0101	kz Amajuba District Municipality	10/04/2017	KZ1703462	16	KwaZulu-Natal	Nonreactive	'15-19	Nonreactive	Nonreactive
Hepb-23-0102	kz Umzinyathi District Municipality	10/03/2017	KZ1707942	25	KwaZulu-Natal	Nonreactive	'25-29	Nonreactive	Nonreactive
Hepb-23-0103	kz Harry Gwala District Municipality	10/02/2017	KZ1705604	32	KwaZulu-Natal	Reactive	'30-34	Nonreactive	Nonreactive
Hepb-23-0104	kz Umzinyathi District Municipality	10/04/2017	KZ1707946	25	KwaZulu-Natal	Nonreactive	'25-29	Nonreactive	Reactive
Hepb-23-0105	kz Harry Gwala District Municipality	10/02/2017	KZ1705355	31	KwaZulu-Natal	Reactive	'30-34	Nonreactive	Reactive
Hepb-23-0106	kz Uthukela District Municipality	10/04/2017	KZ1706482	38	KwaZulu-Natal	Reactive	'35-39	Nonreactive	Reactive
Hepb-23-0107	kz Uthukela District Municipality	10/04/2017	KZ1706483	24	KwaZulu-Natal	Reactive	'20-24	Nonreactive	Nonreactive
Hepb-23-0108	kz Harry Gwala District Municipality	10/03/2017	KZ1705658	33	KwaZulu-Natal	Reactive	'30-34	Nonreactive	Nonreactive
Hepb-23-0109	kz Umkhanyakude District Municipality	10/03/2017	KZ1707301	26	KwaZulu-Natal	Reactive	'25-29	Nonreactive	Reactive
Hepb-23-0110	kz Umkhanyakude District Municipality	10/03/2017	KZ1707311	31	KwaZulu-Natal	Reactive	'30-34	Reactive	Nonreactive	Nonreactive
Hepb-23-0111	kz Harry Gwala District Municipality	10/03/2017	KZ1705157	37	KwaZulu-Natal	Reactive	'35-39	Nonreactive	Nonreactive
Hepb-23-0112	kz King Cetshwayo District Municipality	10/03/2017	KZ1709373	25	KwaZulu-Natal	Reactive	'25-29	Nonreactive	Reactive
Hepb-23-0113	kz Umzinyathi District Municipality	10/03/2017	KZ1708253	32	KwaZulu-Natal	Reactive	'30-34	Nonreactive	Nonreactive
Hepb-23-0114	kz Harry Gwala District Municipality	10/03/2017	KZ1705277	36	KwaZulu-Natal	Reactive	'35-39	Nonreactive	Reactive
Hepb-23-0115	kz Harry Gwala District Municipality	10/03/2017	KZ1705286	39	KwaZulu-Natal	Reactive	'35-39	Nonreactive	Nonreactive
Hepb-23-0116	kz King Cetshwayo District Municipality	10/03/2017	KZ1709367	22	KwaZulu-Natal	Reactive	'20-24	Nonreactive	Reactive
Hepb-23-0117	kz Umzinyathi District Municipality	10/03/2017	KZ1708358	25	KwaZulu-Natal	Reactive	'25-29	Nonreactive	Reactive
Hepb-23-0118	kz King Cetshwayo District Municipality	10/03/2017	KZ1709378	28	KwaZulu-Natal	Reactive	'25-29	Nonreactive	Reactive
Hepb-23-0119	kz Harry Gwala District Municipality	10/02/2017	KZ1704926	26	KwaZulu-Natal	Reactive	'25-29	Nonreactive	Nonreactive
Hepb-23-0120	kz Harry Gwala District Municipality	10/02/2017	KZ1704927	30	KwaZulu-Natal	Reactive	'30-34	Reactive	Nonreactive	Reactive
Hepb-23-0121	kz Umzinyathi District Municipality	10/03/2017	KZ1707629	36	KwaZulu-Natal	Reactive	'35-39	Nonreactive	Nonreactive
Hepb-23-0122	kz Umzinyathi District Municipality	10/03/2017	KZ1708361	33	KwaZulu-Natal	Reactive	'30-34	Nonreactive	Reactive
Hepb-23-0123	kz Harry Gwala District Municipality	10/02/2017	KZ1704933	27	KwaZulu-Natal	Reactive	'25-29	Nonreactive	Reactive
Hepb-23-0124	kz Umkhanyakude District Municipality	10/03/2017	KZ1707310	40	KwaZulu-Natal	Reactive	'40-44	Nonreactive	Reactive
Hepb-23-0125	kz Umzinyathi District Municipality	10/03/2017	KZ1707619	31	KwaZulu-Natal	Reactive	'30-34	Nonreactive	Reactive
Hepb-23-0126	kz Uthukela District Municipality	10/04/2017	KZ1705753	29	KwaZulu-Natal	Nonreactive	'25-29	Nonreactive	Nonreactive
Hepb-23-0127	kz Uthukela District Municipality	10/04/2017	KZ1706251	17	KwaZulu-Natal	Nonreactive	'15-19	Reactive	Nonreactive	Nonreactive
Hepb-23-0128	kz Uthukela District Municipality	10/04/2017	KZ1706253	28	KwaZulu-Natal	Reactive	'25-29	Nonreactive	Nonreactive
Hepb-23-0129	kz Umkhanyakude District Municipality	10/03/2017	KZ1707312	33	KwaZulu-Natal	Reactive	'30-34	Nonreactive	Reactive
Hepb-23-0130	kz Uthukela District Municipality	10/04/2017	KZ1705755	15	KwaZulu-Natal	Nonreactive	'15-19	Reactive	Nonreactive	Nonreactive
Hepb-23-0131	kz Uthukela District Municipality	10/04/2017	KZ1706252	29	KwaZulu-Natal	Reactive	'25-29	Nonreactive	Nonreactive
Hepb-23-0132	kz Uthukela District Municipality	10/04/2017	KZ1706278	33	KwaZulu-Natal	Reactive	'30-34	Nonreactive	Nonreactive
Hepb-23-0133	kz Uthukela District Municipality	10/04/2017	KZ1706277	16	KwaZulu-Natal	Nonreactive	'15-19	Nonreactive	Nonreactive
Hepb-23-0134	kz Uthukela District Municipality	10/04/2017	KZ1706255	33	KwaZulu-Natal	Reactive	'30-34	Nonreactive	Nonreactive
Hepb-23-0135	kz Uthukela District Municipality	10/04/2017	KZ1706156	19	KwaZulu-Natal	Nonreactive	'15-19	Nonreactive	Nonreactive
Hepb-23-0136	kz Umkhanyakude District Municipality	10/03/2017	KZ1707306	25	KwaZulu-Natal	Reactive	'25-29	Reactive	Nonreactive	Nonreactive
Hepb-23-0137	kz Harry Gwala District Municipality	10/04/2017	KZ1704945	18	KwaZulu-Natal	Nonreactive	'15-19	Nonreactive	Nonreactive
Hepb-23-0138	kz Harry Gwala District Municipality	10/04/2017	KZ1704941	23	KwaZulu-Natal	Nonreactive	'20-24	Nonreactive	Nonreactive
Hepb-23-0139	kz Harry Gwala District Municipality	10/04/2017	KZ1704946	18	KwaZulu-Natal	Nonreactive	'15-19	Nonreactive	Nonreactive
Hepb-23-0140	kz Harry Gwala District Municipality	10/04/2017	KZ1704940	27	KwaZulu-Natal	Reactive	'25-29	Nonreactive	Nonreactive
Hepb-23-0141	kz Harry Gwala District Municipality	10/04/2017	KZ1704967	20	KwaZulu-Natal	Nonreactive	'20-24	Nonreactive	Nonreactive
Hepb-23-0142	kz Umkhanyakude District Municipality	10/03/2017	KZ1707307	20	KwaZulu-Natal	Reactive	'20-24	Nonreactive	Nonreactive
Hepb-23-0143	kz Umzinyathi District Municipality	10/03/2017	KZ1707884	32	KwaZulu-Natal	Reactive	'30-34	Nonreactive	Nonreactive
Hepb-23-0144	kz Harry Gwala District Municipality	10/04/2017	KZ1704938	36	KwaZulu-Natal	Nonreactive	'35-39	Nonreactive	Nonreactive
Hepb-23-0145	kz Umzinyathi District Municipality	10/03/2017	KZ1707623	25	KwaZulu-Natal	Reactive	'25-29	Nonreactive	Nonreactive
Hepb-23-0146	kz Umkhanyakude District Municipality	10/03/2017	KZ1707058	29	KwaZulu-Natal	Reactive	'25-29	Nonreactive	Nonreactive
Hepb-23-0147	kz Harry Gwala District Municipality	10/04/2017	KZ1704965	31	KwaZulu-Natal	Reactive	'30-34	Nonreactive	Nonreactive
Hepb-23-0148	kz Harry Gwala District Municipality	10/04/2017	KZ1704939	17	KwaZulu-Natal	Nonreactive	'15-19	Nonreactive	Nonreactive
Hepb-23-0149	kz Harry Gwala District Municipality	10/04/2017	KZ1704966	30	KwaZulu-Natal	Nonreactive	'30-34	Nonreactive	Nonreactive
Hepb-23-0150	kz Umzinyathi District Municipality	10/05/2017	KZ1707622	28	KwaZulu-Natal	Nonreactive	'25-29	Nonreactive	Nonreactive
Hepb-23-0151	kz Harry Gwala District Municipality	10/04/2017	KZ1704968	22	KwaZulu-Natal	Nonreactive	'20-24	Nonreactive	Nonreactive
Hepb-23-0152	kz Harry Gwala District Municipality	10/04/2017	KZ1704944	32	KwaZulu-Natal	Reactive	'30-34	Nonreactive	Nonreactive
Hepb-23-0153	kz Harry Gwala District Municipality	10/04/2017	KZ1704943	20	KwaZulu-Natal	Reactive	'20-24	Nonreactive	Nonreactive
Hepb-23-0154	kz Harry Gwala District Municipality	10/04/2017	KZ1704942	22	KwaZulu-Natal	Nonreactive	'20-24	Nonreactive	Reactive
Hepb-23-0155	kz King Cetshwayo District Municipality	10/04/2017	KZ1709388	19	KwaZulu-Natal	Nonreactive	'15-19	Nonreactive	Nonreactive
Hepb-23-0156	kz Umzinyathi District Municipality	10/03/2017	KZ1707788	20	KwaZulu-Natal	Nonreactive	'20-24	Nonreactive	Nonreactive
Hepb-23-0157	kz King Cetshwayo District Municipality	10/04/2017	KZ1709389	28	KwaZulu-Natal	Reactive	'25-29	Nonreactive	Nonreactive
Hepb-23-0158	kz King Cetshwayo District Municipality	10/04/2017	KZ1709387	18	KwaZulu-Natal	Nonreactive	'15-19	Nonreactive	Nonreactive
Hepb-23-0159	kz King Cetshwayo District Municipality	10/03/2017	KZ1709386	22	KwaZulu-Natal	Nonreactive	'20-24	Nonreactive	Nonreactive
Hepb-23-0160	kz Umzinyathi District Municipality	10/03/2017	KZ1707757	21	KwaZulu-Natal	Nonreactive	'20-24	Nonreactive	Nonreactive
Hepb-23-0161	kz Umzinyathi District Municipality	10/03/2017	KZ1707755	25	KwaZulu-Natal	Nonreactive	'25-29	Nonreactive	Nonreactive
Hepb-23-0162	kz Umzinyathi District Municipality	10/03/2017	KZ1707754	31	KwaZulu-Natal	Nonreactive	'30-34	Nonreactive	Nonreactive
Hepb-23-0163	kz Umzinyathi District Municipality	10/04/2017	KZ1707544	29	KwaZulu-Natal	Reactive	'25-29	Nonreactive	Nonreactive
Hepb-23-0164	kz Umzinyathi District Municipality	10/03/2017	KZ1707882	33	KwaZulu-Natal	Nonreactive	'30-34	Nonreactive	Nonreactive
Hepb-23-0165	kz Umzinyathi District Municipality	10/03/2017	KZ1707885	31	KwaZulu-Natal	Nonreactive	'30-34	Nonreactive	Nonreactive
Hepb-23-0166	kz Umzinyathi District Municipality	10/03/2017	KZ1708052	26	KwaZulu-Natal	Reactive	'25-29	Nonreactive	Nonreactive
Hepb-23-0167	kz Umzinyathi District Municipality	10/03/2017	KZ1707883	18	KwaZulu-Natal	Nonreactive	'15-19	Nonreactive	Nonreactive
Hepb-23-0168	kz Umzinyathi District Municipality	10/04/2017	KZ1707578	35	KwaZulu-Natal	Reactive	'35-39	Reactive	Nonreactive	Reactive
Hepb-23-0169	kz Umzinyathi District Municipality	10/03/2017	KZ1707756	27	KwaZulu-Natal	Nonreactive	'25-29	Nonreactive	Nonreactive
Hepb-23-0170	kz Umzinyathi District Municipality	10/03/2017	KZ1707789	21	KwaZulu-Natal	Reactive	'20-24	Reactive	Nonreactive	Nonreactive
Hepb-23-0171	kz Umzinyathi District Municipality	10/04/2017	KZ1707545	35	KwaZulu-Natal	Reactive	'35-39	Reactive	Nonreactive	Nonreactive
Hepb-23-0172	kz Umzinyathi District Municipality	10/03/2017	KZ1707886	32	KwaZulu-Natal	Nonreactive	'30-34	Nonreactive	Reactive
Hepb-23-0173	kz Umzinyathi District Municipality	10/04/2017	KZ1707542	29	KwaZulu-Natal	Reactive	'25-29	Nonreactive	Nonreactive
Hepb-23-0174	kz Umzinyathi District Municipality	10/04/2017	KZ1707543	30	KwaZulu-Natal	Reactive	'30-34	Nonreactive	Reactive
Hepb-23-0175	kz Umzinyathi District Municipality	10/03/2017	KZ1707626	28	KwaZulu-Natal	Reactive	'25-29	Nonreactive	Reactive
Hepb-23-0176	kz Umzinyathi District Municipality	10/04/2017	KZ1707541	29	KwaZulu-Natal	Reactive	'25-29	Nonreactive	Reactive
Hepb-23-0177	kz uMgungundlovu District Municipality	10/04/2017	KZ1710743	37	KwaZulu-Natal	Reactive	'35-39	Reactive	Reactive	Nonreactive
Hepb-23-0178	kz uMgungundlovu District Municipality	10/04/2017	KZ1710744	25	KwaZulu-Natal	Reactive	'25-29	Nonreactive	Reactive
Hepb-23-0179	kz Umzinyathi District Municipality	10/03/2017	KZ1707538	20	KwaZulu-Natal	Nonreactive	'20-24	Nonreactive	Nonreactive
Hepb-23-0180	kz Umzinyathi District Municipality	10/03/2017	KZ1707665	24	KwaZulu-Natal	Reactive	'20-24	Nonreactive	Reactive
Hepb-23-0181	kz Umzinyathi District Municipality	10/03/2017	KZ1707667	34	KwaZulu-Natal	Reactive	'30-34	Reactive	Nonreactive	Nonreactive
Hepb-23-0182	kz Umzinyathi District Municipality	10/02/2017	KZ1707659	27	KwaZulu-Natal	Reactive	'25-29	Nonreactive	Nonreactive
Hepb-23-0183	kz Umzinyathi District Municipality	10/03/2017	KZ1707661	33	KwaZulu-Natal	Reactive	'30-34	Nonreactive	Reactive
Hepb-23-0184	kz Umzinyathi District Municipality	10/04/2017	KZ1708486	22	KwaZulu-Natal	Nonreactive	'20-24	Nonreactive	Nonreactive
Hepb-23-0185	kz Harry Gwala District Municipality	10/03/2017	KZ1705667	22	KwaZulu-Natal	Reactive	'20-24	Reactive	Nonreactive	Nonreactive
Hepb-23-0186	kz Umzinyathi District Municipality	10/04/2017	KZ1708485	22	KwaZulu-Natal	Nonreactive	'20-24	Nonreactive	Nonreactive
Hepb-23-0187	kz Umzinyathi District Municipality	10/04/2017	KZ1708487	18	KwaZulu-Natal	Nonreactive	'15-19	Nonreactive	Nonreactive
Hepb-23-0188	kz Umzinyathi District Municipality	10/04/2017	KZ1708484	18	KwaZulu-Natal	Nonreactive	'15-19	Reactive	Reactive	Nonreactive
Hepb-23-0189	kz Harry Gwala District Municipality	10/03/2017	KZ1704964	21	KwaZulu-Natal	Reactive	'20-24	Nonreactive	Nonreactive
Hepb-23-0190	kz Umzinyathi District Municipality	10/04/2017	KZ1708483	22	KwaZulu-Natal	Reactive	'20-24	Reactive	Nonreactive	Nonreactive
Hepb-23-0191	kz Umkhanyakude District Municipality	10/03/2017	KZ1707060	21	KwaZulu-Natal	Reactive	'20-24	Reactive	Nonreactive	Nonreactive
Hepb-23-0192	kz Umzinyathi District Municipality	10/02/2017	KZ1707931	31	KwaZulu-Natal	Reactive	'30-34	Nonreactive	Reactive
Hepb-23-0193	kz Umzinyathi District Municipality	10/02/2017	KZ1707934	39	KwaZulu-Natal	Reactive	'35-39	Reactive	Nonreactive	Nonreactive
Hepb-23-0194	kz Harry Gwala District Municipality	10/03/2017	KZ1705285	27	KwaZulu-Natal	Reactive	'25-29	Nonreactive	Nonreactive
Hepb-23-0195	kz Harry Gwala District Municipality	10/03/2017	KZ1705276	23	KwaZulu-Natal	Reactive	'20-24	Nonreactive	Nonreactive
Hepb-23-0196	kz eThekwini Metropolitan Municipality	10/03/2017	KZ1700557	34	KwaZulu-Natal	Reactive	'30-34	Reactive	Nonreactive	Nonreactive
Hepb-23-0197	kz eThekwini Metropolitan Municipality	10/03/2017	KZ1700558	42	KwaZulu-Natal	Reactive	'40-44	Nonreactive	Reactive
Hepb-23-0198	kz Harry Gwala District Municipality	10/02/2017	KZ1705677	34	KwaZulu-Natal	Reactive	'30-34	Reactive	Nonreactive	Nonreactive
Hepb-23-0199	kz Harry Gwala District Municipality	10/03/2017	KZ1705283	25	KwaZulu-Natal	Reactive	'25-29	Reactive	Nonreactive	Nonreactive
Hepb-23-0200	kz Harry Gwala District Municipality	10/03/2017	KZ1705287	29	KwaZulu-Natal	Reactive	'25-29	Reactive	Nonreactive	Nonreactive
Hepb-23-0201	kz Harry Gwala District Municipality	10/03/2017	KZ1705279	32	KwaZulu-Natal	Reactive	'30-34	Reactive	Nonreactive	Nonreactive
Hepb-23-0202	kz Harry Gwala District Municipality	10/03/2017	KZ1705305	27	KwaZulu-Natal	Reactive	'25-29	Reactive	Nonreactive	Nonreactive
Hepb-23-0203	kz Uthukela District Municipality	10/03/2017	KZ1706461	24	KwaZulu-Natal	Reactive	'20-24	Reactive	Nonreactive	Nonreactive
Hepb-23-0204	kz Harry Gwala District Municipality	10/03/2017	KZ1705611	21	KwaZulu-Natal	Reactive	'20-24	Reactive	Nonreactive	Nonreactive
Hepb-23-0205	kz Harry Gwala District Municipality	10/03/2017	KZ1704959	40	KwaZulu-Natal	Reactive	'40-44	Reactive	Nonreactive	Nonreactive
Hepb-23-0206	kz Umzinyathi District Municipality	10/03/2017	KZ1707628	25	KwaZulu-Natal	Nonreactive	'25-29	Nonreactive	Nonreactive
Hepb-23-0207	kz Umzinyathi District Municipality	10/03/2017	KZ1707577	32	KwaZulu-Natal	Reactive	'30-34	Nonreactive	Reactive
Hepb-23-0208	kz Umzinyathi District Municipality	10/03/2017	KZ1707537	25	KwaZulu-Natal	Reactive	'25-29	Nonreactive	Nonreactive
Hepb-23-0209	kz Umzinyathi District Municipality	10/03/2017	KZ1707536	23	KwaZulu-Natal	Reactive	'20-24	Reactive	Nonreactive	Nonreactive
Hepb-23-0210	kz Umzinyathi District Municipality	10/03/2017	KZ1707534	37	KwaZulu-Natal	Reactive	'35-39	Reactive	Reactive	Nonreactive
Hepb-23-0211	kz Umzinyathi District Municipality	10/03/2017	KZ1707535	33	KwaZulu-Natal	Reactive	'30-34	Nonreactive	Reactive
Hepb-23-0212	kz King Cetshwayo District Municipality	10/02/2017	KZ1709363	19	KwaZulu-Natal	Nonreactive	'15-19	Nonreactive	Nonreactive
Hepb-23-0213	kz King Cetshwayo District Municipality	10/03/2017	KZ1709384	35	KwaZulu-Natal	Nonreactive	'35-39	Nonreactive	Nonreactive
Hepb-23-0214	kz King Cetshwayo District Municipality	10/02/2017	KZ1709351	32	KwaZulu-Natal	Nonreactive	'30-34	Reactive	Nonreactive	Nonreactive
Hepb-23-0215	kz King Cetshwayo District Municipality	10/02/2017	KZ1709354	23	KwaZulu-Natal	Nonreactive	'20-24	Nonreactive	Nonreactive
Hepb-23-0216	kz King Cetshwayo District Municipality	10/02/2017	KZ1709358	21	KwaZulu-Natal	Reactive	'20-24	Nonreactive	Nonreactive
Hepb-23-0217	kz King Cetshwayo District Municipality	10/03/2017	KZ1709380	35	KwaZulu-Natal	Nonreactive	'35-39	Nonreactive	Nonreactive
Hepb-23-0218	kz King Cetshwayo District Municipality	10/02/2017	KZ1709352	17	KwaZulu-Natal	Nonreactive	'15-19	Nonreactive	Nonreactive
Hepb-23-0219	kz King Cetshwayo District Municipality	10/02/2017	KZ1709357	24	KwaZulu-Natal	Nonreactive	'20-24	Nonreactive	Nonreactive
Hepb-23-0220	kz King Cetshwayo District Municipality	10/02/2017	KZ1709355	27	KwaZulu-Natal	Nonreactive	'25-29	Nonreactive	Nonreactive
Hepb-23-0221	kz Uthukela District Municipality	10/03/2017	KZ1706458	22	KwaZulu-Natal	Reactive	'20-24	Reactive	Nonreactive	Nonreactive
Hepb-23-0222	kz Uthukela District Municipality	10/03/2017	KZ1706465	17	KwaZulu-Natal	Reactive	'15-19	Nonreactive	Nonreactive
Hepb-23-0223	kz Uthukela District Municipality	10/03/2017	KZ1706453	31	KwaZulu-Natal	Reactive	'30-34	Nonreactive	Nonreactive
Hepb-23-0224	kz Uthukela District Municipality	10/03/2017	KZ1706464	33	KwaZulu-Natal	Reactive	'30-34	Nonreactive	Nonreactive
Hepb-23-0225	kz Uthukela District Municipality	10/04/2017	KZ1706471	38	KwaZulu-Natal	Reactive	'35-39	Reactive	Nonreactive	Nonreactive
Hepb-23-0226	kz uMgungundlovu District Municipality	10/04/2017	KZ1709962	32	KwaZulu-Natal	Reactive	'30-34	Nonreactive	Nonreactive
Hepb-23-0227	kz uMgungundlovu District Municipality	10/04/2017	KZ1709956	36	KwaZulu-Natal	Reactive	'35-39	Nonreactive	Reactive
Hepb-23-0228	kz uMgungundlovu District Municipality	10/04/2017	KZ1709959	24	KwaZulu-Natal	Reactive	'20-24	Reactive	Nonreactive	Nonreactive
Hepb-23-0229	kz uMgungundlovu District Municipality	10/04/2017	KZ1709957	33	KwaZulu-Natal	Reactive	'30-34	Reactive	Nonreactive	Nonreactive
Hepb-23-0230	kz uMgungundlovu District Municipality	10/04/2017	KZ1709954	26	KwaZulu-Natal	Reactive	'25-29	Nonreactive	Reactive
Hepb-23-0231	kz uMgungundlovu District Municipality	10/04/2017	KZ1709961	33	KwaZulu-Natal	Reactive	'30-34	Reactive	Nonreactive	Nonreactive
Hepb-23-0232	kz uMgungundlovu District Municipality	10/04/2017	KZ1709968	99	KwaZulu-Natal	Reactive	'99999	Nonreactive	Nonreactive
Hepb-23-0233	kz iLembe District Municipality	10/03/2017	KZ1702034	31	KwaZulu-Natal	Reactive	'30-34	Reactive	Nonreactive	Nonreactive
Hepb-23-0234	kz iLembe District Municipality	10/03/2017	KZ1702488	25	KwaZulu-Natal	Nonreactive	'25-29	Nonreactive	Reactive
Hepb-23-0235	kz iLembe District Municipality	10/04/2017	KZ1702041	19	KwaZulu-Natal	Reactive	'15-19	Nonreactive	Nonreactive
Hepb-23-0236	kz iLembe District Municipality	10/03/2017	KZ1702033	30	KwaZulu-Natal	Reactive	'30-34	Nonreactive	Nonreactive
Hepb-23-0237	kz iLembe District Municipality	10/03/2017	KZ1702036	30	KwaZulu-Natal	Reactive	'30-34	Nonreactive	Reactive
Hepb-23-0238	kz iLembe District Municipality	10/03/2017	KZ1702032	27	KwaZulu-Natal	Reactive	'25-29	Nonreactive	Nonreactive
Hepb-23-0239	kz iLembe District Municipality	10/04/2017	KZ1702039	28	KwaZulu-Natal	Reactive	'25-29	Nonreactive	Reactive
Hepb-23-0240	kz iLembe District Municipality	10/04/2017	KZ1702038	31	KwaZulu-Natal	Reactive	'30-34	Nonreactive	Nonreactive
Hepb-23-0241	kz King Cetshwayo District Municipality	10/02/2017	KZ1709365	32	KwaZulu-Natal	Reactive	'30-34	Nonreactive	Reactive
Hepb-23-0242	kz King Cetshwayo District Municipality	10/02/2017	KZ1709356	19	KwaZulu-Natal	Nonreactive	'15-19	Nonreactive	Nonreactive
Hepb-23-0243	kz King Cetshwayo District Municipality	10/02/2017	KZ1709361	29	KwaZulu-Natal	Nonreactive	'25-29	Nonreactive	Nonreactive
Hepb-23-0244	kz King Cetshwayo District Municipality	10/02/2017	KZ1709366	25	KwaZulu-Natal	Nonreactive	'25-29	Nonreactive	Nonreactive
Hepb-23-0245	kz King Cetshwayo District Municipality	10/03/2017	KZ1709385	17	KwaZulu-Natal	Nonreactive	'15-19	Nonreactive	Nonreactive
Hepb-23-0246	kz King Cetshwayo District Municipality	10/02/2017	KZ1709364	41	KwaZulu-Natal	Nonreactive	'40-44	Nonreactive	Nonreactive
Hepb-23-0247	kz King Cetshwayo District Municipality	10/02/2017	KZ1709359	22	KwaZulu-Natal	Nonreactive	'20-24	Nonreactive	Nonreactive
Hepb-23-0248	kz King Cetshwayo District Municipality	10/02/2017	KZ1709362	20	KwaZulu-Natal	Nonreactive	'20-24	Nonreactive	Nonreactive
Hepb-23-0249	kz King Cetshwayo District Municipality	10/03/2017	KZ1709381	29	KwaZulu-Natal	Reactive	'25-29	Nonreactive	Reactive
Hepb-23-0250	kz Harry Gwala District Municipality	10/03/2017	KZ1705663	30	KwaZulu-Natal	Reactive	'30-34	Reactive	Nonreactive	Nonreactive
Hepb-23-0251	kz Harry Gwala District Municipality	10/03/2017	KZ1705664	25	KwaZulu-Natal	Nonreactive	'25-29	Nonreactive	Nonreactive
Hepb-23-0252	kz Harry Gwala District Municipality	10/03/2017	KZ1705660	35	KwaZulu-Natal	Reactive	'35-39	Nonreactive	Reactive
Hepb-23-0253	kz Harry Gwala District Municipality	10/03/2017	KZ1705671	21	KwaZulu-Natal	Nonreactive	'20-24	Nonreactive	Nonreactive
Hepb-23-0254	kz Harry Gwala District Municipality	10/03/2017	KZ1705661	38	KwaZulu-Natal	Reactive	'35-39	Nonreactive	Reactive
Hepb-23-0255	kz Harry Gwala District Municipality	10/03/2017	KZ1705668	25	KwaZulu-Natal	Reactive	'25-29	Reactive	Nonreactive	Nonreactive
Hepb-23-0256	kz Harry Gwala District Municipality	10/03/2017	KZ1705670	17	KwaZulu-Natal	Nonreactive	'15-19	Reactive	Nonreactive	Reactive
Hepb-23-0257	kz Umzinyathi District Municipality	10/03/2017	KZ1708252	18	KwaZulu-Natal	Reactive	'15-19	Nonreactive	Nonreactive
Hepb-23-0258	kz Umzinyathi District Municipality	10/03/2017	KZ1708360	28	KwaZulu-Natal	Nonreactive	'25-29	Reactive	Nonreactive	Nonreactive
Hepb-23-0259	kz Umzinyathi District Municipality	10/02/2017	KZ1708251	42	KwaZulu-Natal	Reactive	'40-44	Reactive	Nonreactive	Reactive
Hepb-23-0260	kz King Cetshwayo District Municipality	10/04/2017	KZ1709033	28	KwaZulu-Natal	Reactive	'25-29	Nonreactive	Reactive
Hepb-23-0261	kz eThekwini Metropolitan Municipality	10/04/2017	KZ1701292	40	KwaZulu-Natal	Reactive	'40-44	Nonreactive	Reactive
Hepb-23-0262	kz Umzinyathi District Municipality	10/04/2017	KZ1708453	25	KwaZulu-Natal	Reactive	'25-29	Nonreactive	Nonreactive
Hepb-23-0263	kz Umzinyathi District Municipality	10/04/2017	KZ1708482	25	KwaZulu-Natal	Reactive	'25-29	Nonreactive	Reactive
Hepb-23-0264	kz Umzinyathi District Municipality	10/04/2017	KZ1708458	31	KwaZulu-Natal	Reactive	'30-34	Nonreactive	Nonreactive
Hepb-23-0265	kz eThekwini Metropolitan Municipality	10/04/2017	KZ1701291	34	KwaZulu-Natal	Reactive	'30-34	Nonreactive	Nonreactive
Hepb-23-0266	kz uMgungundlovu District Municipality	10/04/2017	KZ1710741	32	KwaZulu-Natal	Reactive	'30-34	Nonreactive	Reactive
Hepb-23-0267	kz uMgungundlovu District Municipality	10/04/2017	KZ1710746	31	KwaZulu-Natal	Reactive	'30-34	Nonreactive	Nonreactive
Hepb-23-0268	kz uMgungundlovu District Municipality	10/04/2017	KZ1710742	32	KwaZulu-Natal	Reactive	'30-34	Nonreactive	Nonreactive
Hepb-23-0269	kz eThekwini Metropolitan Municipality	10/04/2017	KZ1700901	24	KwaZulu-Natal	Reactive	'20-24	Nonreactive	Nonreactive
Hepb-23-0270	kz uMgungundlovu District Municipality	10/03/2017	KZ1710737	25	KwaZulu-Natal	Reactive	'25-29	Nonreactive	Reactive
Hepb-23-0271	kz eThekwini Metropolitan Municipality	10/04/2017	KZ1701257	30	KwaZulu-Natal	Reactive	'30-34	Reactive	Nonreactive
Hepb-23-0272	kz uMgungundlovu District Municipality	10/03/2017	KZ1710736	22	KwaZulu-Natal	Reactive	'20-24	Nonreactive	Nonreactive
Hepb-23-0273	kz eThekwini Metropolitan Municipality	10/04/2017	KZ1701433	31	KwaZulu-Natal	Reactive	'30-34	Nonreactive	Reactive
Hepb-23-0274	kz uMgungundlovu District Municipality	10/03/2017	KZ1710735	24	KwaZulu-Natal	Reactive	'20-24	Nonreactive	Nonreactive
Hepb-23-0275	kz eThekwini Metropolitan Municipality	10/04/2017	KZ1701351	22	KwaZulu-Natal	Reactive	'20-24	Nonreactive	Reactive
Hepb-23-0276	kz Harry Gwala District Municipality	10/04/2017	KZ1705297	28	KwaZulu-Natal	Reactive	'25-29	Nonreactive	Reactive
Hepb-23-0277	kz eThekwini Metropolitan Municipality	10/04/2017	KZ1701256	31	KwaZulu-Natal	Reactive	'30-34	Nonreactive	Nonreactive
Hepb-23-0278	kz eThekwini Metropolitan Municipality	10/04/2017	KZ1701293	35	KwaZulu-Natal	Reactive	'35-39	Nonreactive	Nonreactive
Hepb-23-0279	kz King Cetshwayo District Municipality	10/03/2017	KZ1709085	33	KwaZulu-Natal	Reactive	'30-34	Nonreactive	Nonreactive
Hepb-23-0280	kz eThekwini Metropolitan Municipality	10/04/2017	KZ1700902	27	KwaZulu-Natal	Reactive	'25-29	Reactive	Nonreactive	Nonreactive
Hepb-23-0281	kz eThekwini Metropolitan Municipality	10/04/2017	KZ1701376	27	KwaZulu-Natal	Reactive	'25-29	Nonreactive	Reactive
Hepb-23-0282	kz eThekwini Metropolitan Municipality	10/04/2017	KZ1701616	29	KwaZulu-Natal	Reactive	'25-29	Nonreactive	Nonreactive
Hepb-23-0283	kz Ugu District Municipality	10/04/2017	KZ1704489	36	KwaZulu-Natal	Reactive	'35-39	Nonreactive	Reactive
Hepb-23-0284	kz eThekwini Metropolitan Municipality	10/04/2017	KZ1701619	19	KwaZulu-Natal	Reactive	'15-19	Nonreactive	Nonreactive
Hepb-23-0285	kz eThekwini Metropolitan Municipality	10/04/2017	KZ1701617	21	KwaZulu-Natal	Reactive	'20-24	Nonreactive	Reactive
Hepb-23-0286	kz eThekwini Metropolitan Municipality	10/04/2017	KZ1701618	26	KwaZulu-Natal	Reactive	'25-29	Nonreactive	Nonreactive
Hepb-23-0287	kz King Cetshwayo District Municipality	10/03/2017	KZ1709084	30	KwaZulu-Natal	Reactive	'30-34	Nonreactive	Nonreactive
Hepb-23-0288	kz Umzinyathi District Municipality	10/04/2017	KZ1707889	39	KwaZulu-Natal	Reactive	'35-39	Nonreactive	Reactive
Hepb-23-0289	kz Umzinyathi District Municipality	10/04/2017	KZ1707803	32	KwaZulu-Natal	Reactive	'30-34	Nonreactive	Reactive
Hepb-23-0290	kz Umzinyathi District Municipality	10/04/2017	KZ1707802	23	KwaZulu-Natal	Reactive	'20-24	Nonreactive	Reactive
Hepb-23-0291	kz Umzinyathi District Municipality	10/04/2017	KZ1707887	43	KwaZulu-Natal	Reactive	'40-44	Nonreactive	Nonreactive
Hepb-23-0292	kz uMgungundlovu District Municipality	10/04/2017	KZ1710288	19	KwaZulu-Natal	Reactive	'15-19	Nonreactive	Nonreactive
Hepb-23-0293	kz uMgungundlovu District Municipality	10/03/2017	KZ1710352	29	KwaZulu-Natal	Reactive	'25-29	Nonreactive	Nonreactive
Hepb-23-0294	kz uMgungundlovu District Municipality	10/04/2017	KZ1710281	21	KwaZulu-Natal	Reactive	'20-24	Nonreactive	Reactive
Hepb-23-0295	kz uMgungundlovu District Municipality	10/04/2017	KZ1710287	24	KwaZulu-Natal	Reactive	'20-24	Nonreactive	Reactive
Hepb-23-0296	kz uMgungundlovu District Municipality	10/03/2017	KZ1709944	24	KwaZulu-Natal	Reactive	'20-24	Nonreactive	Nonreactive
Hepb-23-0297	kz iLembe District Municipality	10/03/2017	KZ1702495	32	KwaZulu-Natal	Reactive	'30-34	Reactive	Nonreactive	Nonreactive
Hepb-23-0298	kz uMgungundlovu District Municipality	10/03/2017	KZ1709948	26	KwaZulu-Natal	Reactive	'25-29	Nonreactive	Nonreactive
Hepb-23-0299	kz eThekwini Metropolitan Municipality	10/04/2017	KZ1701612	22	KwaZulu-Natal	Reactive	'20-24	Nonreactive	Nonreactive
Hepb-23-0300	kz Umzinyathi District Municipality	10/04/2017	KZ1707702	26	KwaZulu-Natal	Reactive	'25-29	Nonreactive	Nonreactive
Hepb-23-0301	kz King Cetshwayo District Municipality	10/02/2017	KZ1709246	29	KwaZulu-Natal	Reactive	'25-29	Nonreactive	Reactive
Hepb-23-0302	kz King Cetshwayo District Municipality	10/03/2017	KZ1709206	30	KwaZulu-Natal	Reactive	'30-34	Nonreactive	Nonreactive
Hepb-23-0303	kz uMgungundlovu District Municipality	10/03/2017	KZ1709811	24	KwaZulu-Natal	Reactive	'20-24	Nonreactive	Nonreactive
Hepb-23-0304	kz eThekwini Metropolitan Municipality	10/04/2017	KZ1701609	23	KwaZulu-Natal	Reactive	'20-24	Nonreactive	Nonreactive
Hepb-23-0305	kz uMgungundlovu District Municipality	10/02/2017	KZ1709809	27	KwaZulu-Natal	Reactive	'25-29	Nonreactive	Nonreactive
Hepb-23-0306	kz uMgungundlovu District Municipality	10/03/2017	KZ1710718	28	KwaZulu-Natal	Reactive	'25-29	Nonreactive	Nonreactive
Hepb-23-0307	kz Uthukela District Municipality	10/03/2017	KZ1706557	28	KwaZulu-Natal	Reactive	'25-29	Nonreactive	Nonreactive
Hepb-23-0308	kz Umzinyathi District Municipality	10/04/2017	KZ1707701	25	KwaZulu-Natal	Reactive	'25-29	Nonreactive	Reactive
Hepb-23-0309	kz iLembe District Municipality	10/03/2017	KZ1702493	18	KwaZulu-Natal	Nonreactive	'15-19	Reactive	Nonreactive	Nonreactive
Hepb-23-0310	kz uMgungundlovu District Municipality	10/03/2017	KZ1710711	32	KwaZulu-Natal	Reactive	'30-34	Nonreactive	Nonreactive
Hepb-23-0311	kz iLembe District Municipality	10/03/2017	KZ1702486	21	KwaZulu-Natal	Nonreactive	'20-24	Nonreactive	Nonreactive
Hepb-23-0312	kz uMgungundlovu District Municipality	10/03/2017	KZ1710057	24	KwaZulu-Natal	Reactive	'20-24	Nonreactive	Nonreactive
Hepb-23-0313	kz uMgungundlovu District Municipality	10/03/2017	KZ1710715	34	KwaZulu-Natal	Reactive	'30-34	Nonreactive	Reactive
Hepb-23-0314	kz uMgungundlovu District Municipality	10/03/2017	KZ1709812	26	KwaZulu-Natal	Reactive	'25-29	Nonreactive	Nonreactive
Hepb-23-0315	kz uMgungundlovu District Municipality	10/03/2017	KZ1710056	24	KwaZulu-Natal	Reactive	'20-24	Nonreactive	Reactive
Hepb-23-0316	kz King Cetshwayo District Municipality	10/03/2017	KZ1708907	32	KwaZulu-Natal	Reactive	'30-34	Nonreactive	Nonreactive
Hepb-23-0317	kz Uthukela District Municipality	10/04/2017	KZ1706560	38	KwaZulu-Natal	Reactive	'35-39	Nonreactive	Reactive
Hepb-23-0318	kz Uthukela District Municipality	10/03/2017	KZ1706559	24	KwaZulu-Natal	Reactive	'20-24	Nonreactive	Nonreactive
Hepb-23-0319	kz uMgungundlovu District Municipality	10/03/2017	KZ1709951	27	KwaZulu-Natal	Reactive	'25-29	Nonreactive	Nonreactive
Hepb-23-0320	kz eThekwini Metropolitan Municipality	10/05/2017	KZ1701383	31	KwaZulu-Natal	Reactive	'30-34	Nonreactive	Reactive
Hepb-23-0321	kz uMgungundlovu District Municipality	10/03/2017	KZ1710719	26	KwaZulu-Natal	Reactive	'25-29	Nonreactive	Reactive
Hepb-23-0322	kz Umzinyathi District Municipality	10/04/2017	KZ1707674	16	KwaZulu-Natal	Reactive	'15-19	Nonreactive	Nonreactive
Hepb-23-0323	kz eThekwini Metropolitan Municipality	10/05/2017	KZ1701386	25	KwaZulu-Natal	Reactive	'25-29	Nonreactive	Nonreactive
Hepb-23-0324	kz uMgungundlovu District Municipality	10/03/2017	KZ1709813	38	KwaZulu-Natal	Reactive	'35-39	Nonreactive	Nonreactive
Hepb-23-0325	kz eThekwini Metropolitan Municipality	10/05/2017	KZ1701382	30	KwaZulu-Natal	Reactive	'30-34	Nonreactive	Reactive
Hepb-23-0326	kz eThekwini Metropolitan Municipality	10/05/2017	KZ1701379	36	KwaZulu-Natal	Reactive	'35-39	Nonreactive	Nonreactive
Hepb-23-0327	kz eThekwini Metropolitan Municipality	10/05/2017	KZ1701381	31	KwaZulu-Natal	Reactive	'30-34	Nonreactive	Nonreactive
Hepb-23-0328	kz uMgungundlovu District Municipality	10/03/2017	KZ1710058	28	KwaZulu-Natal	Reactive	'25-29	Nonreactive	Reactive
Hepb-23-0329	kz eThekwini Metropolitan Municipality	10/05/2017	KZ1701438	31	KwaZulu-Natal	Reactive	'30-34	Nonreactive	Reactive
Hepb-23-0330	kz Uthukela District Municipality	10/04/2017	KZ1705720	36	KwaZulu-Natal	Reactive	'35-39	Nonreactive	Nonreactive
Hepb-23-0331	kz eThekwini Metropolitan Municipality	10/05/2017	KZ1701380	31	KwaZulu-Natal	Reactive	'30-34	Nonreactive	Reactive
Hepb-23-0332	kz King Cetshwayo District Municipality	10/02/2017	KZ1709227	23	KwaZulu-Natal	Nonreactive	'20-24	Nonreactive	Nonreactive
Hepb-23-0333	kz Uthukela District Municipality	10/04/2017	KZ1705721	39	KwaZulu-Natal	Reactive	'35-39	Nonreactive	Nonreactive
Hepb-23-0334	kz King Cetshwayo District Municipality	10/03/2017	KZ1709208	25	KwaZulu-Natal	Reactive	'25-29	Nonreactive	Reactive
Hepb-23-0335	kz King Cetshwayo District Municipality	10/02/2017	KZ1709237	27	KwaZulu-Natal	Reactive	'25-29	Nonreactive	Nonreactive
Hepb-23-0336	kz eThekwini Metropolitan Municipality	10/05/2017	KZ1701389	23	KwaZulu-Natal	Reactive	'20-24	Nonreactive	Reactive
Hepb-23-0337	kz eThekwini Metropolitan Municipality	10/05/2017	KZ1701391	30	KwaZulu-Natal	Reactive	'30-34	Nonreactive	Reactive
Hepb-23-0338	kz Uthukela District Municipality	10/04/2017	KZ1705968	34	KwaZulu-Natal	Reactive	'30-34	Nonreactive	Nonreactive
Hepb-23-0339	kz eThekwini Metropolitan Municipality	10/05/2017	KZ1701436	24	KwaZulu-Natal	Reactive	'20-24	Nonreactive	Nonreactive
Hepb-23-0340	kz uMgungundlovu District Municipality	10/03/2017	KZ1710708	28	KwaZulu-Natal	Reactive	'25-29	Nonreactive	Nonreactive
Hepb-23-0341	kz Uthukela District Municipality	10/04/2017	KZ1705975	32	KwaZulu-Natal	Reactive	'30-34	Nonreactive	Nonreactive
Hepb-23-0342	kz King Cetshwayo District Municipality	10/02/2017	KZ1708905	31	KwaZulu-Natal	Reactive	'30-34	Nonreactive	Nonreactive
Hepb-23-0343	kz uMgungundlovu District Municipality	10/03/2017	KZ1710703	29	KwaZulu-Natal	Reactive	'25-29	Nonreactive	Nonreactive
Hepb-23-0344	kz King Cetshwayo District Municipality	10/02/2017	KZ1709241	36	KwaZulu-Natal	Reactive	'35-39	Nonreactive	Nonreactive
Hepb-23-0345	kz eThekwini Metropolitan Municipality	10/05/2017	KZ1701439	25	KwaZulu-Natal	Reactive	'25-29	Nonreactive	Nonreactive
Hepb-23-0346	kz King Cetshwayo District Municipality	10/02/2017	KZ1709235	29	KwaZulu-Natal	Reactive	'25-29	Nonreactive	Reactive
Hepb-23-0347	kz uMgungundlovu District Municipality	10/03/2017	KZ1710709	22	KwaZulu-Natal	Reactive	'20-24	Nonreactive	Reactive
Hepb-23-0348	kz King Cetshwayo District Municipality	10/03/2017	KZ1709083	34	KwaZulu-Natal	Reactive	'30-34	Nonreactive	Nonreactive
Hepb-23-0349	kz King Cetshwayo District Municipality	10/02/2017	KZ1709238	18	KwaZulu-Natal	Nonreactive	'15-19	Nonreactive	Nonreactive
Hepb-23-0350	kz King Cetshwayo District Municipality	10/02/2017	KZ1708904	28	KwaZulu-Natal	Reactive	'25-29	Nonreactive	Nonreactive
Hepb-23-0351	kz King Cetshwayo District Municipality	10/02/2017	KZ1709231	27	KwaZulu-Natal	Reactive	'25-29	Nonreactive	Nonreactive
Hepb-23-0352	kz Umzinyathi District Municipality	10/05/2017	KZ1707632	28	KwaZulu-Natal	Reactive	'25-29	Nonreactive	Reactive
Hepb-23-0353	kz King Cetshwayo District Municipality	10/05/2017	KZ1708785	21	KwaZulu-Natal	Reactive	'20-24	Nonreactive	Nonreactive
Hepb-23-0354	kz Umzinyathi District Municipality	10/05/2017	KZ1707631	27	KwaZulu-Natal	Reactive	'25-29	Nonreactive	Reactive
Hepb-23-0355	kz Umzinyathi District Municipality	10/05/2017	KZ1707635	31	KwaZulu-Natal	Reactive	'30-34	Nonreactive	Nonreactive
Hepb-23-0356	kz Ugu District Municipality	10/03/2017	KZ1703997	32	KwaZulu-Natal	Reactive	'30-34	Nonreactive	Nonreactive
Hepb-23-0357	kz Ugu District Municipality	10/03/2017	KZ1704005	18	KwaZulu-Natal	Reactive	'15-19	Nonreactive	Nonreactive
Hepb-23-0358	kz uMgungundlovu District Municipality	10/04/2017	KZ1709662	21	KwaZulu-Natal	Reactive	'20-24	Nonreactive	Reactive
Hepb-23-0359	kz Ugu District Municipality	10/03/2017	KZ1704007	40	KwaZulu-Natal	Reactive	'40-44	Nonreactive	Reactive
Hepb-23-0360	kz King Cetshwayo District Municipality	10/05/2017	KZ1708786	29	KwaZulu-Natal	Reactive	'25-29	Nonreactive	Reactive
Hepb-23-0361	kz Ugu District Municipality	10/04/2017	KZ1704730	21	KwaZulu-Natal	Reactive	'20-24	Nonreactive	Nonreactive
Hepb-23-0362	kz Harry Gwala District Municipality	10/02/2017	KZ1705505	23	KwaZulu-Natal	Reactive	'20-24	Nonreactive	Nonreactive
Hepb-23-0363	kz Harry Gwala District Municipality	10/05/2017	KZ1704901	38	KwaZulu-Natal	Reactive	'35-39	Nonreactive	Nonreactive
Hepb-23-0364	kz Harry Gwala District Municipality	10/05/2017	KZ1704948	31	KwaZulu-Natal	Reactive	'30-34	Nonreactive	Nonreactive
Hepb-23-0365	kz Umzinyathi District Municipality	10/05/2017	KZ1708541	22	KwaZulu-Natal	Reactive	'20-24	Nonreactive	Nonreactive
Hepb-23-0366	kz uMgungundlovu District Municipality	10/04/2017	KZ1709661	24	KwaZulu-Natal	Reactive	'20-24	Reactive	Nonreactive	Nonreactive
Hepb-23-0367	kz Ugu District Municipality	10/04/2017	KZ1704076	25	KwaZulu-Natal	Reactive	'25-29	Nonreactive	Nonreactive
Hepb-23-0368	kz Umzinyathi District Municipality	10/05/2017	KZ1708466	24	KwaZulu-Natal	Reactive	'20-24	Nonreactive	Nonreactive
Hepb-23-0369	kz eThekwini Metropolitan Municipality	10/04/2017	KZ1700310	23	KwaZulu-Natal	Reactive	'20-24	Nonreactive	Reactive
Hepb-23-0370	kz Umzinyathi District Municipality	10/05/2017	KZ1708540	41	KwaZulu-Natal	Reactive	'40-44	Nonreactive	Nonreactive
Hepb-23-0371	kz Harry Gwala District Municipality	10/02/2017	KZ1705476	44	KwaZulu-Natal	Reactive	'40-44	Nonreactive	Nonreactive
Hepb-23-0372	kz eThekwini Metropolitan Municipality	10/04/2017	KZ1700304	33	KwaZulu-Natal	Reactive	'30-34	Nonreactive	Nonreactive
Hepb-23-0373	kz uMgungundlovu District Municipality	10/04/2017	KZ1710015	36	KwaZulu-Natal	Reactive	'35-39	Reactive	Nonreactive	Nonreactive
Hepb-23-0374	kz eThekwini Metropolitan Municipality	10/04/2017	KZ1700301	32	KwaZulu-Natal	Reactive	'30-34	Nonreactive	Nonreactive
Hepb-23-0375	kz uMgungundlovu District Municipality	10/05/2017	KZ1710674	29	KwaZulu-Natal	Reactive	'25-29	Nonreactive	Nonreactive
Hepb-23-0376	kz uMgungundlovu District Municipality	10/04/2017	KZ1709726	35	KwaZulu-Natal	Reactive	'35-39	Nonreactive	Nonreactive
Hepb-23-0377	kz uMgungundlovu District Municipality	10/03/2017	KZ1710177	27	KwaZulu-Natal	Reactive	'25-29	Nonreactive	Nonreactive
Hepb-23-0378	kz King Cetshwayo District Municipality	10/04/2017	KZ1708775	17	KwaZulu-Natal	Reactive	'15-19	Nonreactive	Nonreactive
Hepb-23-0379	kz uMgungundlovu District Municipality	10/05/2017	KZ1710064	30	KwaZulu-Natal	Reactive	'30-34	Nonreactive	Nonreactive
Hepb-23-0380	kz King Cetshwayo District Municipality	10/04/2017	KZ1708774	25	KwaZulu-Natal	Reactive	'25-29	Nonreactive	Reactive
Hepb-23-0381	kz uMgungundlovu District Municipality	10/04/2017	KZ1710157	31	KwaZulu-Natal	Reactive	'30-34	Nonreactive	Nonreactive
Hepb-23-0382	kz eThekwini Metropolitan Municipality	10/04/2017	KZ1700729	29	KwaZulu-Natal	Reactive	'25-29	Nonreactive	Nonreactive
Hepb-23-0383	kz uMgungundlovu District Municipality	10/05/2017	KZ1710066	35	KwaZulu-Natal	Reactive	'35-39	Nonreactive	Nonreactive
Hepb-23-0384	kz eThekwini Metropolitan Municipality	10/04/2017	KZ1700728	28	KwaZulu-Natal	Reactive	'25-29	Nonreactive	Nonreactive
Hepb-23-0385	kz eThekwini Metropolitan Municipality	10/04/2017	KZ1700311	28	KwaZulu-Natal	Reactive	'25-29	Nonreactive	Reactive
Hepb-23-0386	kz eThekwini Metropolitan Municipality	10/04/2017	KZ1700432	20	KwaZulu-Natal	Reactive	'20-24	Nonreactive	Nonreactive
Hepb-23-0387	kz uMgungundlovu District Municipality	10/03/2017	KZ1709707	25	KwaZulu-Natal	Reactive	'25-29	Nonreactive	Nonreactive
Hepb-23-0388	kz Umkhanyakude District Municipality	10/04/2017	KZ1707065	34	KwaZulu-Natal	Reactive	'30-34	Nonreactive	Reactive
Hepb-23-0389	kz eThekwini Metropolitan Municipality	10/04/2017	KZ1701559	35	KwaZulu-Natal	Reactive	'35-39	Nonreactive	Nonreactive
Hepb-23-0390	kz uMgungundlovu District Municipality	10/04/2017	KZ1709730	29	KwaZulu-Natal	Reactive	'25-29	Nonreactive	Nonreactive
Hepb-23-0391	kz eThekwini Metropolitan Municipality	10/04/2017	KZ1700782	32	KwaZulu-Natal	Reactive	'30-34	Nonreactive	Nonreactive
Hepb-23-0392	kz King Cetshwayo District Municipality	10/03/2017	KZ1709252	34	KwaZulu-Natal	Reactive	'30-34	Nonreactive	Reactive
Hepb-23-0393	kz eThekwini Metropolitan Municipality	10/04/2017	KZ1700378	32	KwaZulu-Natal	Reactive	'30-34	Nonreactive	Nonreactive
Hepb-23-0394	kz uMgungundlovu District Municipality	10/04/2017	KZ1709729	23	KwaZulu-Natal	Reactive	'20-24	Nonreactive	Nonreactive
Hepb-23-0395	kz eThekwini Metropolitan Municipality	10/04/2017	KZ1700379	25	KwaZulu-Natal	Reactive	'25-29	Nonreactive	Reactive
Hepb-23-0396	kz uMgungundlovu District Municipality	10/03/2017	KZ1709708	34	KwaZulu-Natal	Reactive	'30-34	Nonreactive	Nonreactive
Hepb-23-0397	kz King Cetshwayo District Municipality	10/02/2017	KZ1708901	36	KwaZulu-Natal	Reactive	'35-39	Nonreactive	Nonreactive
Hepb-23-0398	kz eThekwini Metropolitan Municipality	10/04/2017	KZ1700384	27	KwaZulu-Natal	Reactive	'25-29	Nonreactive	Reactive
Hepb-23-0399	kz Harry Gwala District Municipality	10/04/2017	KZ1705103	29	KwaZulu-Natal	Reactive	'25-29	Nonreactive	Nonreactive
Hepb-23-0400	kz King Cetshwayo District Municipality	10/02/2017	KZ1709130	21	KwaZulu-Natal	Reactive	'20-24	Nonreactive	Nonreactive
Hepb-23-0401	kz King Cetshwayo District Municipality	10/02/2017	KZ1709063	28	KwaZulu-Natal	Reactive	'25-29	Reactive	Nonreactive	Nonreactive
Hepb-23-0402	kz King Cetshwayo District Municipality	10/02/2017	KZ1709052	26	KwaZulu-Natal	Reactive	'25-29	Nonreactive	Nonreactive
Hepb-23-0403	kz King Cetshwayo District Municipality	10/02/2017	KZ1709279	25	KwaZulu-Natal	Reactive	'25-29	Nonreactive	Reactive
Hepb-23-0404	kz King Cetshwayo District Municipality	10/02/2017	KZ1709201	31	KwaZulu-Natal	Reactive	'30-34	Nonreactive	Nonreactive
Hepb-23-0405	kz Uthukela District Municipality	10/05/2017	KZ1706490	36	KwaZulu-Natal	Reactive	'35-39	Nonreactive	Nonreactive
Hepb-23-0406	kz Ugu District Municipality	10/04/2017	KZ1704623	35	KwaZulu-Natal	Reactive	'35-39	Nonreactive	Reactive
Hepb-23-0407	kz Ugu District Municipality	10/04/2017	KZ1703944	25	KwaZulu-Natal	Reactive	'25-29	Nonreactive	Reactive
Hepb-23-0408	kz King Cetshwayo District Municipality	10/05/2017	KZ1708789	22	KwaZulu-Natal	Reactive	'20-24	Reactive	Nonreactive	Nonreactive
Hepb-23-0409	kz Harry Gwala District Municipality	10/03/2017	KZ1705557	26	KwaZulu-Natal	Nonreactive	'25-29	Nonreactive	Nonreactive
Hepb-23-0410	kz Amajuba District Municipality	10/04/2017	KZ1711886	25	KwaZulu-Natal	Reactive	'25-29	Reactive	Nonreactive	Nonreactive
Hepb-23-0411	kz Ugu District Municipality	10/03/2017	KZ1703998	31	KwaZulu-Natal	Reactive	'30-34	Reactive	Nonreactive	Nonreactive
Hepb-23-0412	kz Amajuba District Municipality	10/04/2017	KZ1703336	18	KwaZulu-Natal	Reactive	'15-19	Reactive	Nonreactive	Nonreactive
Hepb-23-0413	kz Harry Gwala District Municipality	10/03/2017	KZ1705433	24	KwaZulu-Natal	Reactive	'20-24	Reactive	Nonreactive	Nonreactive
Hepb-23-0414	kz uMgungundlovu District Municipality	10/04/2017	KZ1710013	23	KwaZulu-Natal	Reactive	'20-24	Nonreactive	Nonreactive
Hepb-23-0415	kz Ugu District Municipality	10/03/2017	KZ1704009	28	KwaZulu-Natal	Reactive	'25-29	Nonreactive	Nonreactive
Hepb-23-0416	kz Ugu District Municipality	10/02/2017	KZ1704011	27	KwaZulu-Natal	Reactive	'25-29	Nonreactive	Reactive
Hepb-23-0417	kz Ugu District Municipality	10/03/2017	KZ1704010	30	KwaZulu-Natal	Reactive	'30-34	Nonreactive	Reactive
Hepb-23-0418	kz Harry Gwala District Municipality	10/05/2017	KZ1705298	31	KwaZulu-Natal	Reactive	'30-34	Nonreactive	Nonreactive
Hepb-23-0419	kz uMgungundlovu District Municipality	10/05/2017	KZ1709665	31	KwaZulu-Natal	Reactive	'30-34	Reactive	Nonreactive	Nonreactive
Hepb-23-0420	kz eThekwini Metropolitan Municipality	10/04/2017	KZ1701459	27	KwaZulu-Natal	Reactive	'25-29	Nonreactive	Nonreactive
Hepb-23-0421	kz eThekwini Metropolitan Municipality	10/04/2017	KZ1701163	24	KwaZulu-Natal	Reactive	'20-24	Nonreactive	Reactive
Hepb-23-0422	kz Ugu District Municipality	10/05/2017	KZ1704660	31	KwaZulu-Natal	Reactive	'30-34	Nonreactive	Nonreactive
Hepb-23-0423	kz Umkhanyakude District Municipality	10/05/2017	KZ1706835	99	KwaZulu-Natal	Reactive	'99999	Reactive	Nonreactive	Nonreactive
Hepb-23-0424	kz Umzinyathi District Municipality	10/05/2017	KZ1708182	33	KwaZulu-Natal	Reactive	'30-34	Reactive	Nonreactive	Nonreactive
Hepb-23-0425	kz Uthukela District Municipality	10/04/2017	KZ1706402	25	KwaZulu-Natal	Reactive	'25-29	Reactive	Nonreactive	Nonreactive
Hepb-23-0426	kz Uthukela District Municipality	10/04/2017	KZ1706401	25	KwaZulu-Natal	Reactive	'25-29	Reactive	Nonreactive	Nonreactive
Hepb-23-0427	kz eThekwini Metropolitan Municipality	10/04/2017	KZ1701637	30	KwaZulu-Natal	Reactive	'30-34	Nonreactive	Reactive
Hepb-23-0428	kz eThekwini Metropolitan Municipality	10/04/2017	KZ1700027	21	KwaZulu-Natal	Reactive	'20-24	Nonreactive	Reactive
Hepb-23-0429	kz eThekwini Metropolitan Municipality	10/04/2017	KZ1701614	27	KwaZulu-Natal	Reactive	'25-29	Reactive	Nonreactive	Nonreactive
Hepb-23-0430	kz Umzinyathi District Municipality	10/05/2017	KZ1707960	26	KwaZulu-Natal	Reactive	'25-29	Nonreactive	Reactive
Hepb-23-0431	kz Ugu District Municipality	10/05/2017	KZ1704351	99	KwaZulu-Natal	Reactive	'99999	Nonreactive	Nonreactive
Hepb-23-0432	kz Umzinyathi District Municipality	10/06/2017	KZ1707762	30	KwaZulu-Natal	Reactive	'30-34	Reactive	Nonreactive	Nonreactive
Hepb-23-0433	kz eThekwini Metropolitan Municipality	10/04/2017	KZ1701615	33	KwaZulu-Natal	Reactive	'30-34	Reactive	Nonreactive	Nonreactive
Hepb-23-0434	kz Harry Gwala District Municipality	10/04/2017	KZ1705620	24	KwaZulu-Natal	Reactive	'20-24	Reactive	Nonreactive	Nonreactive
Hepb-23-0435	kz uMgungundlovu District Municipality	10/05/2017	KZ1710253	22	KwaZulu-Natal	Reactive	'20-24	Reactive	Nonreactive	Nonreactive
Hepb-23-0436	kz uMgungundlovu District Municipality	10/06/2017	KZ1709829	33	KwaZulu-Natal	Reactive	'30-34	Nonreactive	Reactive
Hepb-23-0437	kz Zululand District Municipality	10/05/2017	KZ1711726	24	KwaZulu-Natal	Reactive	'20-24	Reactive	Nonreactive	Nonreactive
Hepb-23-0438	kz Harry Gwala District Municipality	10/06/2017	KZ1705246	23	KwaZulu-Natal	Reactive	'20-24	Nonreactive	Nonreactive
Hepb-23-0439	kz King Cetshwayo District Municipality	10/04/2017	KZ1708913	30	KwaZulu-Natal	Reactive	'30-34	Nonreactive	Nonreactive
Hepb-23-0440	kz Harry Gwala District Municipality	10/06/2017	KZ1705252	28	KwaZulu-Natal	Reactive	'25-29	Nonreactive	Nonreactive
Hepb-23-0441	kz uMgungundlovu District Municipality	10/06/2017	KZ1710761	38	KwaZulu-Natal	Reactive	'35-39	Nonreactive	Nonreactive
Hepb-23-0442	kz King Cetshwayo District Municipality	10/03/2017	KZ1708912	32	KwaZulu-Natal	Reactive	'30-34	Reactive	Nonreactive	Nonreactive
Hepb-23-0443	kz uMgungundlovu District Municipality	10/06/2017	KZ1709828	22	KwaZulu-Natal	Reactive	'20-24	Reactive	Nonreactive	Nonreactive
Hepb-23-0444	kz eThekwini Metropolitan Municipality	10/06/2017	KZ1700588	33	KwaZulu-Natal	Reactive	'30-34	Nonreactive	Nonreactive
Hepb-23-0445	kz uMgungundlovu District Municipality	10/06/2017	KZ1710760	30	KwaZulu-Natal	Reactive	'30-34	Nonreactive	Reactive
Hepb-23-0446	kz Amajuba District Municipality	10/14/2017	KZ1703118	33	KwaZulu-Natal	Reactive	'30-34	Nonreactive	Reactive
Hepb-23-0447	kz eThekwini Metropolitan Municipality	10/05/2017	KZ1700153	22	KwaZulu-Natal	Reactive	'20-24	Nonreactive	Reactive
Hepb-23-0448	kz Amajuba District Municipality	10/06/2017	KZ1703051	24	KwaZulu-Natal	Reactive	'20-24	Nonreactive	Nonreactive
Hepb-23-0449	kz eThekwini Metropolitan Municipality	10/05/2017	KZ1700156	26	KwaZulu-Natal	Reactive	'25-29	Nonreactive	Nonreactive
Hepb-23-0450	kz uMgungundlovu District Municipality	10/06/2017	KZ1710757	25	KwaZulu-Natal	Reactive	'25-29	Nonreactive	Reactive
Hepb-23-0451	kz eThekwini Metropolitan Municipality	10/05/2017	KZ1700412	38	KwaZulu-Natal	Reactive	'35-39	Nonreactive	Nonreactive
Hepb-23-0452	kz eThekwini Metropolitan Municipality	10/04/2017	KZ1701170	32	KwaZulu-Natal	Reactive	'30-34	Nonreactive	Reactive
Hepb-23-0453	kz Umzinyathi District Municipality	10/06/2017	KZ1707714	27	KwaZulu-Natal	Reactive	'25-29	Nonreactive	Reactive
Hepb-23-0454	kz eThekwini Metropolitan Municipality	10/05/2017	KZ1700987	22	KwaZulu-Natal	Reactive	'20-24	Nonreactive	Nonreactive
Hepb-23-0455	kz Harry Gwala District Municipality	10/06/2017	KZ1705251	21	KwaZulu-Natal	Nonreactive	'20-24	Nonreactive	Nonreactive
Hepb-23-0456	kz Umzinyathi District Municipality	10/06/2017	KZ1707969	36	KwaZulu-Natal	Nonreactive	'35-39	Nonreactive	Nonreactive
Hepb-23-0457	kz uMgungundlovu District Municipality	10/06/2017	KZ1710068	33	KwaZulu-Natal	Reactive	'30-34	Nonreactive	Reactive
Hepb-23-0458	kz Harry Gwala District Municipality	10/05/2017	KZ1705514	16	KwaZulu-Natal	Nonreactive	'15-19	Nonreactive	Nonreactive
Hepb-23-0459	kz Umzinyathi District Municipality	10/06/2017	KZ1707716	36	KwaZulu-Natal	Reactive	'35-39	Nonreactive	Reactive
Hepb-23-0460	kz Amajuba District Municipality	10/06/2017	KZ1711907	27	KwaZulu-Natal	Reactive	'25-29	Nonreactive	Reactive
Hepb-23-0461	kz Harry Gwala District Municipality	10/04/2017	KZ1705077	37	KwaZulu-Natal	Reactive	'35-39	Nonreactive	Reactive
Hepb-23-0462	kz Umzinyathi District Municipality	10/06/2017	KZ1707583	28	KwaZulu-Natal	Reactive	'25-29	Nonreactive	Reactive
Hepb-23-0463	kz Harry Gwala District Municipality	10/06/2017	KZ1705248	28	KwaZulu-Natal	Reactive	'25-29	Nonreactive	Nonreactive
Hepb-23-0464	kz Zululand District Municipality	10/06/2017	KZ1711729	28	KwaZulu-Natal	Reactive	'25-29	Nonreactive	Reactive
Hepb-23-0465	kz Umzinyathi District Municipality	10/05/2017	KZ1707961	30	KwaZulu-Natal	Reactive	'30-34	Nonreactive	Nonreactive
Hepb-23-0466	kz Harry Gwala District Municipality	10/06/2017	KZ1705375	23	KwaZulu-Natal	Nonreactive	'20-24	Nonreactive	Nonreactive
Hepb-23-0467	kz uMgungundlovu District Municipality	10/06/2017	KZ1709674	35	KwaZulu-Natal	Reactive	'35-39	Nonreactive	Nonreactive
Hepb-23-0468	kz uMgungundlovu District Municipality	10/05/2017	KZ1709672	37	KwaZulu-Natal	Reactive	'35-39	Nonreactive	Nonreactive
Hepb-23-0469	kz eThekwini Metropolitan Municipality	10/03/2017	KZ1701055	27	KwaZulu-Natal	Reactive	'25-29	Nonreactive	Nonreactive
Hepb-23-0470	kz uMgungundlovu District Municipality	10/06/2017	KZ1709991	26	KwaZulu-Natal	Reactive	'25-29	Nonreactive	Nonreactive
Hepb-23-0471	kz Umkhanyakude District Municipality	10/05/2017	KZ1707512	32	KwaZulu-Natal	Reactive	'30-34	Nonreactive	Reactive
Hepb-23-0472	kz Amajuba District Municipality	10/05/2017	KZ1703425	29	KwaZulu-Natal	Reactive	'25-29	Nonreactive	Reactive
Hepb-23-0473	kz iLembe District Municipality	10/04/2017	KZ1702578	30	KwaZulu-Natal	Reactive	'30-34	Nonreactive	Nonreactive
Hepb-23-0474	kz Umkhanyakude District Municipality	10/05/2017	KZ1707272	32	KwaZulu-Natal	Reactive	'30-34	Nonreactive	Nonreactive
Hepb-23-0475	kz Amajuba District Municipality	10/06/2017	KZ1703435	26	KwaZulu-Natal	Reactive	'25-29	Nonreactive	Reactive
Hepb-23-0476	kz Umkhanyakude District Municipality	10/05/2017	KZ1707273	26	KwaZulu-Natal	Reactive	'25-29	Reactive	Nonreactive	Nonreactive
Hepb-23-0477	kz Zululand District Municipality	10/06/2017	KZ1711042	19	KwaZulu-Natal	Reactive	'15-19	Nonreactive	Nonreactive
Hepb-23-0478	kz Amajuba District Municipality	10/05/2017	KZ1703426	24	KwaZulu-Natal	Reactive	'20-24	Nonreactive	Nonreactive
Hepb-23-0479	kz uMgungundlovu District Municipality	10/04/2017	KZ1709958	25	KwaZulu-Natal	Reactive	'25-29	Nonreactive	Nonreactive
Hepb-23-0480	kz iLembe District Municipality	10/04/2017	KZ1702585	32	KwaZulu-Natal	Reactive	'30-34	Nonreactive	Reactive
Hepb-23-0481	kz iLembe District Municipality	10/04/2017	KZ1702391	22	KwaZulu-Natal	Reactive	'20-24	Nonreactive	Nonreactive
Hepb-23-0482	kz Harry Gwala District Municipality	10/05/2017	KZ1705167	23	KwaZulu-Natal	Reactive	'20-24	Nonreactive	Nonreactive
Hepb-23-0483	kz iLembe District Municipality	10/04/2017	KZ1702576	28	KwaZulu-Natal	Reactive	'25-29	Nonreactive	Nonreactive
Hepb-23-0484	kz iLembe District Municipality	10/04/2017	KZ1702577	24	KwaZulu-Natal	Reactive	'20-24	Nonreactive	Nonreactive
Hepb-23-0485	kz Umkhanyakude District Municipality	10/04/2017	KZ1706940	32	KwaZulu-Natal	Reactive	'30-34	Nonreactive	Reactive
Hepb-23-0486	kz Umkhanyakude District Municipality	10/05/2017	KZ1707271	35	KwaZulu-Natal	Reactive	'35-39	Reactive	Nonreactive	Nonreactive
Hepb-23-0487	kz Umkhanyakude District Municipality	10/05/2017	KZ1707278	28	KwaZulu-Natal	Reactive	'25-29	Nonreactive	Reactive
Hepb-23-0488	kz Harry Gwala District Municipality	10/05/2017	KZ1705368	25	KwaZulu-Natal	Reactive	'25-29	Nonreactive	Nonreactive
Hepb-23-0489	kz eThekwini Metropolitan Municipality	10/05/2017	KZ1701187	34	KwaZulu-Natal	Reactive	'30-34	Reactive	Nonreactive	Nonreactive
Hepb-23-0490	kz eThekwini Metropolitan Municipality	10/05/2017	KZ1701186	39	KwaZulu-Natal	Reactive	'35-39	Nonreactive	Reactive
Hepb-23-0491	kz Umkhanyakude District Municipality	10/05/2017	KZ1707279	21	KwaZulu-Natal	Reactive	'20-24	Nonreactive	Nonreactive
Hepb-23-0492	kz Uthukela District Municipality	10/04/2017	KZ1706603	31	KwaZulu-Natal	Reactive	'30-34	Nonreactive	Reactive
Hepb-23-0493	kz Ugu District Municipality	10/06/2017	KZ1704434	22	KwaZulu-Natal	Reactive	'20-24	Reactive	Reactive	Nonreactive
Hepb-23-0494	kz Ugu District Municipality	10/06/2017	KZ1704437	31	KwaZulu-Natal	Reactive	'30-34	Reactive	Reactive	Nonreactive
Hepb-23-0495	kz Ugu District Municipality	10/06/2017	KZ1704665	23	KwaZulu-Natal	Reactive	'20-24	Nonreactive	Nonreactive
Hepb-23-0496	kz iLembe District Municipality	10/04/2017	KZ1702526	33	KwaZulu-Natal	Reactive	'30-34	Nonreactive	Reactive
Hepb-23-0497	kz iLembe District Municipality	10/09/2017	KZ1702527	38	KwaZulu-Natal	Reactive	'35-39	Nonreactive	Nonreactive
Hepb-23-0498	kz Umkhanyakude District Municipality	10/05/2017	KZ1707379	39	KwaZulu-Natal	Reactive	'35-39	Nonreactive	Nonreactive
Hepb-23-0499	kz Uthukela District Municipality	10/02/2017	KZ1705885	26	KwaZulu-Natal	Reactive	'25-29	Nonreactive	Reactive
Hepb-23-0500	kz Harry Gwala District Municipality	10/02/2017	KZ1705034	30	KwaZulu-Natal	Reactive	'30-34	Nonreactive	Nonreactive
Hepb-23-0501	kz eThekwini Metropolitan Municipality	10/05/2017	KZ1700411	33	KwaZulu-Natal	Reactive	'30-34	Nonreactive	Nonreactive
Hepb-23-0502	kz Umzinyathi District Municipality	10/05/2017	KZ1708544	43	KwaZulu-Natal	Reactive	'40-44	Reactive	Nonreactive	Nonreactive
Hepb-23-0503	kz eThekwini Metropolitan Municipality	10/05/2017	KZ1700208	27	KwaZulu-Natal	Reactive	'25-29	Reactive	Nonreactive	Nonreactive
Hepb-23-0504	kz eThekwini Metropolitan Municipality	10/06/2017	KZ1700590	32	KwaZulu-Natal	Reactive	'30-34	Nonreactive	Nonreactive
Hepb-23-0505	kz Umzinyathi District Municipality	10/05/2017	KZ1707795	25	KwaZulu-Natal	Reactive	'25-29	Nonreactive	Reactive
Hepb-23-0506	kz uMgungundlovu District Municipality	10/05/2017	KZ1709975	26	KwaZulu-Natal	Reactive	'25-29	Reactive	Nonreactive	Nonreactive
Hepb-23-0507	kz eThekwini Metropolitan Municipality	10/05/2017	KZ1701102	26	KwaZulu-Natal	Nonreactive	'25-29	Nonreactive	Nonreactive
Hepb-23-0508	kz eThekwini Metropolitan Municipality	10/05/2017	KZ1701105	19	KwaZulu-Natal	Nonreactive	'15-19	Nonreactive	Nonreactive
Hepb-23-0509	kz eThekwini Metropolitan Municipality	10/05/2017	KZ1700619	26	KwaZulu-Natal	Nonreactive	'25-29	Nonreactive	Reactive
Hepb-23-0510	kz eThekwini Metropolitan Municipality	10/05/2017	KZ1700613	25	KwaZulu-Natal	Nonreactive	'25-29	Nonreactive	Nonreactive
Hepb-23-0511	kz eThekwini Metropolitan Municipality	10/05/2017	KZ1700618	24	KwaZulu-Natal	Nonreactive	'20-24	Reactive	Nonreactive	Nonreactive
Hepb-23-0512	kz eThekwini Metropolitan Municipality	10/05/2017	KZ1700484	25	KwaZulu-Natal	Nonreactive	'25-29	Nonreactive	Nonreactive
Hepb-23-0513	kz eThekwini Metropolitan Municipality	10/05/2017	KZ1700485	23	KwaZulu-Natal	Nonreactive	'20-24	Nonreactive	Nonreactive
Hepb-23-0514	kz eThekwini Metropolitan Municipality	10/05/2017	KZ1700615	23	KwaZulu-Natal	Reactive	'20-24	Nonreactive	Nonreactive
Hepb-23-0515	kz eThekwini Metropolitan Municipality	10/05/2017	KZ1700828	17	KwaZulu-Natal	Nonreactive	'15-19	Nonreactive	Nonreactive
Hepb-23-0516	kz eThekwini Metropolitan Municipality	10/05/2017	KZ1701594	15	KwaZulu-Natal	Nonreactive	'15-19	Reactive	Nonreactive	Nonreactive
Hepb-23-0517	kz Harry Gwala District Municipality	10/05/2017	KZ1705243	30	KwaZulu-Natal	Reactive	'30-34	Nonreactive	Nonreactive
Hepb-23-0518	kz eThekwini Metropolitan Municipality	10/05/2017	KZ1701062	24	KwaZulu-Natal	Nonreactive	'20-24	Reactive	Nonreactive	Nonreactive
Hepb-23-0519	kz eThekwini Metropolitan Municipality	10/05/2017	KZ1700829	30	KwaZulu-Natal	Nonreactive	'30-34	Nonreactive	Reactive
Hepb-23-0520	kz King Cetshwayo District Municipality	10/04/2017	KZ1708915	26	KwaZulu-Natal	Nonreactive	'25-29	Nonreactive	Reactive
Hepb-23-0521	kz King Cetshwayo District Municipality	10/04/2017	KZ1709215	26	KwaZulu-Natal	Nonreactive	'25-29	Nonreactive	Nonreactive
Hepb-23-0522	kz King Cetshwayo District Municipality	10/04/2017	KZ1709135	19	KwaZulu-Natal	Nonreactive	'15-19	Nonreactive	Nonreactive
Hepb-23-0523	kz King Cetshwayo District Municipality	10/04/2017	KZ1709133	24	KwaZulu-Natal	Nonreactive	'20-24	Nonreactive	Nonreactive
Hepb-23-0524	kz King Cetshwayo District Municipality	10/04/2017	KZ1709216	30	KwaZulu-Natal	Nonreactive	'30-34	Nonreactive	Reactive
Hepb-23-0525	kz King Cetshwayo District Municipality	10/04/2017	KZ1709217	26	KwaZulu-Natal	Nonreactive	'25-29	Nonreactive	Nonreactive
Hepb-23-0526	kz King Cetshwayo District Municipality	10/04/2017	KZ1709141	21	KwaZulu-Natal	Nonreactive	'20-24	Reactive	Nonreactive	Nonreactive
Hepb-23-0527	kz King Cetshwayo District Municipality	10/04/2017	KZ1709139	20	KwaZulu-Natal	Nonreactive	'20-24	Nonreactive	Reactive
Hepb-23-0528	kz King Cetshwayo District Municipality	10/04/2017	KZ1709136	19	KwaZulu-Natal	Nonreactive	'15-19	Nonreactive	Nonreactive
Hepb-23-0529	kz iLembe District Municipality	10/02/2017	KZ1701758	19	KwaZulu-Natal	Nonreactive	'15-19	Nonreactive	Nonreactive
Hepb-23-0530	kz iLembe District Municipality	10/02/2017	KZ1701761	26	KwaZulu-Natal	Nonreactive	'25-29	Nonreactive	Nonreactive
Hepb-23-0531	kz iLembe District Municipality	10/02/2017	KZ1702477	23	KwaZulu-Natal	Nonreactive	'20-24	Nonreactive	Nonreactive
Hepb-23-0532	kz iLembe District Municipality	10/02/2017	KZ1702476	30	KwaZulu-Natal	Nonreactive	'30-34	Nonreactive	Reactive
Hepb-23-0533	kz iLembe District Municipality	10/02/2017	KZ1702478	23	KwaZulu-Natal	Nonreactive	'20-24	Nonreactive	Nonreactive
Hepb-23-0534	kz iLembe District Municipality	10/02/2017	KZ1702480	25	KwaZulu-Natal	Nonreactive	'25-29	Nonreactive	Nonreactive
Hepb-23-0535	kz iLembe District Municipality	10/02/2017	KZ1701774	29	KwaZulu-Natal	Nonreactive	'25-29	Nonreactive	Nonreactive
Hepb-23-0536	kz King Cetshwayo District Municipality	10/03/2017	KZ1709008	21	KwaZulu-Natal	Nonreactive	'20-24	Nonreactive	Nonreactive
Hepb-23-0537	kz King Cetshwayo District Municipality	10/03/2017	KZ1709007	21	KwaZulu-Natal	Nonreactive	'20-24	Nonreactive	Nonreactive
Hepb-23-0538	kz King Cetshwayo District Municipality	10/03/2017	KZ1709006	22	KwaZulu-Natal	Nonreactive	'20-24	Nonreactive	Nonreactive
Hepb-23-0539	kz King Cetshwayo District Municipality	10/03/2017	KZ1709013	28	KwaZulu-Natal	Nonreactive	'25-29	Nonreactive	Nonreactive
Hepb-23-0540	kz iLembe District Municipality	10/02/2017	KZ1701751	26	KwaZulu-Natal	Nonreactive	'25-29	Nonreactive	Nonreactive
Hepb-23-0541	kz iLembe District Municipality	10/02/2017	KZ1701775	21	KwaZulu-Natal	Nonreactive	'20-24	Nonreactive	Nonreactive
Hepb-23-0542	kz iLembe District Municipality	10/02/2017	KZ1701783	18	KwaZulu-Natal	Nonreactive	'15-19	Nonreactive	Nonreactive
Hepb-23-0543	kz Umkhanyakude District Municipality	10/03/2017	KZ1707209	32	KwaZulu-Natal	Nonreactive	'30-34	Reactive	Nonreactive	Nonreactive
Hepb-23-0544	kz Umkhanyakude District Municipality	10/03/2017	KZ1707215	23	KwaZulu-Natal	Nonreactive	'20-24	Nonreactive	Nonreactive
Hepb-23-0545	kz Umkhanyakude District Municipality	10/02/2017	KZ1707207	27	KwaZulu-Natal	Nonreactive	'25-29	Nonreactive	Reactive
Hepb-23-0546	kz Umkhanyakude District Municipality	10/03/2017	KZ1707213	19	KwaZulu-Natal	Nonreactive	'15-19	Nonreactive	Nonreactive
Hepb-23-0547	kz Umkhanyakude District Municipality	10/03/2017	KZ1707208	36	KwaZulu-Natal	Nonreactive	'35-39	Nonreactive	Nonreactive
Hepb-23-0548	kz Umkhanyakude District Municipality	10/03/2017	KZ1707212	20	KwaZulu-Natal	Nonreactive	'20-24	Nonreactive	Nonreactive
Hepb-23-0549	kz Umkhanyakude District Municipality	10/03/2017	KZ1707211	28	KwaZulu-Natal	Nonreactive	'25-29	Reactive	Nonreactive	Nonreactive
Hepb-23-0550	kz iLembe District Municipality	10/03/2017	KZ1701931	19	KwaZulu-Natal	Nonreactive	'15-19	Nonreactive	Nonreactive
Hepb-23-0551	kz iLembe District Municipality	10/02/2017	KZ1701779	21	KwaZulu-Natal	Nonreactive	'20-24	Nonreactive	Nonreactive
Hepb-23-0552	kz iLembe District Municipality	10/03/2017	KZ1701768	22	KwaZulu-Natal	Nonreactive	'20-24	Nonreactive	Nonreactive
Hepb-23-0553	kz iLembe District Municipality	10/02/2017	KZ1702130	34	KwaZulu-Natal	Nonreactive	'30-34	Nonreactive	Reactive
Hepb-23-0554	kz iLembe District Municipality	10/02/2017	KZ1702129	19	KwaZulu-Natal	Nonreactive	'15-19	Nonreactive	Nonreactive
Hepb-23-0555	kz iLembe District Municipality	10/02/2017	KZ1701770	41	KwaZulu-Natal	Nonreactive	'40-44	Nonreactive	Nonreactive
Hepb-23-0556	kz Umzinyathi District Municipality	10/04/2017	KZ1708534	26	KwaZulu-Natal	Reactive	'25-29	Nonreactive	Reactive
Hepb-23-0557	kz Umkhanyakude District Municipality	10/04/2017	KZ1706741	17	KwaZulu-Natal	Nonreactive	'15-19	Nonreactive	Nonreactive
Hepb-23-0558	kz Umkhanyakude District Municipality	10/04/2017	KZ1706738	25	KwaZulu-Natal	Nonreactive	'25-29	Nonreactive	Nonreactive
Hepb-23-0559	kz Umkhanyakude District Municipality	10/05/2017	KZ1706707	17	KwaZulu-Natal	Nonreactive	'15-19	Nonreactive	Nonreactive
Hepb-23-0560	kz Umkhanyakude District Municipality	10/05/2017	KZ1706702	42	KwaZulu-Natal	Nonreactive	'40-44	Nonreactive	Reactive
Hepb-23-0561	kz Umkhanyakude District Municipality	10/05/2017	KZ1706703	19	KwaZulu-Natal	Nonreactive	'15-19	Nonreactive	Nonreactive
Hepb-23-0562	kz Umkhanyakude District Municipality	10/05/2017	KZ1706701	34	KwaZulu-Natal	Nonreactive	'30-34	Nonreactive	Reactive
Hepb-23-0563	kz King Cetshwayo District Municipality	10/03/2017	KZ1708712	33	KwaZulu-Natal	Reactive	'30-34	Reactive	Nonreactive	Nonreactive
Hepb-23-0564	kz Umkhanyakude District Municipality	10/03/2017	KZ1707452	37	KwaZulu-Natal	Reactive	'35-39	Nonreactive	Reactive
Hepb-23-0565	kz King Cetshwayo District Municipality	10/02/2017	KZ1708851	28	KwaZulu-Natal	Reactive	'25-29	Nonreactive	Nonreactive
Hepb-23-0566	kz Zululand District Municipality	10/03/2017	KZ1711552	23	KwaZulu-Natal	Reactive	'20-24	Nonreactive	Nonreactive
Hepb-23-0567	kz Zululand District Municipality	10/03/2017	KZ1711551	27	KwaZulu-Natal	Reactive	'25-29	Reactive	Nonreactive	Nonreactive
Hepb-23-0568	kz King Cetshwayo District Municipality	10/02/2017	KZ1708854	24	KwaZulu-Natal	Reactive	'20-24	Nonreactive	Reactive
Hepb-23-0569	kz Zululand District Municipality	10/03/2017	KZ1711702	35	KwaZulu-Natal	Reactive	'35-39	Nonreactive	Reactive
Hepb-23-0570	kz Umkhanyakude District Municipality	10/03/2017	KZ1706934	23	KwaZulu-Natal	Reactive	'20-24	Nonreactive	Nonreactive
Hepb-23-0571	kz eThekwini Metropolitan Municipality	10/03/2017	KZ1700255	22	KwaZulu-Natal	Reactive	'20-24	Nonreactive	Nonreactive
Hepb-23-0572	kz eThekwini Metropolitan Municipality	10/02/2017	KZ1701001	35	KwaZulu-Natal	Reactive	'35-39	Nonreactive	Nonreactive
Hepb-23-0573	kz uMgungundlovu District Municipality	10/05/2017	KZ1710805	28	KwaZulu-Natal	Reactive	'25-29	Nonreactive	Nonreactive
Hepb-23-0574	kz King Cetshwayo District Municipality	10/04/2017	KZ1708984	16	KwaZulu-Natal	Reactive	'15-19	Nonreactive	Nonreactive
Hepb-23-0575	kz King Cetshwayo District Municipality	10/04/2017	KZ1708987	24	KwaZulu-Natal	Reactive	'20-24	Nonreactive	Reactive
Hepb-23-0576	kz Amajuba District Municipality	10/03/2017	KZ1711894	28	KwaZulu-Natal	Reactive	'25-29	Nonreactive	Reactive
Hepb-23-0577	kz King Cetshwayo District Municipality	10/04/2017	KZ1708991	32	KwaZulu-Natal	Reactive	'30-34	Nonreactive	Nonreactive
Hepb-23-0578	kz Amajuba District Municipality	10/04/2017	KZ1702904	22	KwaZulu-Natal	Reactive	'20-24	Nonreactive	Nonreactive
Hepb-23-0579	kz Amajuba District Municipality	10/04/2017	KZ1702903	26	KwaZulu-Natal	Reactive	'25-29	Nonreactive	Reactive
Hepb-23-0580	kz Uthukela District Municipality	10/04/2017	KZ1706508	34	KwaZulu-Natal	Reactive	'30-34	Nonreactive	Reactive
Hepb-23-0581	kz Uthukela District Municipality	10/04/2017	KZ1706509	25	KwaZulu-Natal	Reactive	'25-29	Nonreactive	Nonreactive
Hepb-23-0582	kz Harry Gwala District Municipality	10/03/2017	KZ1705508	25	KwaZulu-Natal	Reactive	'25-29	Nonreactive	Nonreactive
Hepb-23-0583	kz Uthukela District Municipality	10/04/2017	KZ1706510	36	KwaZulu-Natal	Reactive	'35-39	Nonreactive	Nonreactive
Hepb-23-0584	kz Uthukela District Municipality	10/04/2017	KZ1706507	28	KwaZulu-Natal	Reactive	'25-29	Nonreactive	Nonreactive
Hepb-23-0585	kz eThekwini Metropolitan Municipality	10/05/2017	KZ1700269	26	KwaZulu-Natal	Reactive	'25-29	Nonreactive	Nonreactive
Hepb-23-0586	kz eThekwini Metropolitan Municipality	10/05/2017	KZ1700267	19	KwaZulu-Natal	Reactive	'15-19	Nonreactive	Nonreactive
Hepb-23-0587	kz King Cetshwayo District Municipality	10/04/2017	KZ1708976	34	KwaZulu-Natal	Reactive	'30-34	Nonreactive	Reactive
Hepb-23-0588	kz Harry Gwala District Municipality	10/04/2017	KZ1705625	25	KwaZulu-Natal	Reactive	'25-29	Nonreactive	Reactive
Hepb-23-0589	kz Harry Gwala District Municipality	10/04/2017	KZ1705682	28	KwaZulu-Natal	Reactive	'25-29	Nonreactive	Reactive
Hepb-23-0590	kz King Cetshwayo District Municipality	10/04/2017	KZ1708985	28	KwaZulu-Natal	Reactive	'25-29	Nonreactive	Nonreactive
Hepb-23-0591	kz Harry Gwala District Municipality	10/04/2017	KZ1705576	26	KwaZulu-Natal	Reactive	'25-29	Nonreactive	Reactive
Hepb-23-0592	kz King Cetshwayo District Municipality	10/04/2017	KZ1708992	28	KwaZulu-Natal	Reactive	'25-29	Nonreactive	Reactive
Hepb-23-0593	kz King Cetshwayo District Municipality	10/04/2017	KZ1708999	31	KwaZulu-Natal	Reactive	'30-34	Nonreactive	Nonreactive
Hepb-23-0594	kz Harry Gwala District Municipality	10/04/2017	KZ1705621	35	KwaZulu-Natal	Reactive	'35-39	Reactive	Nonreactive	Nonreactive
Hepb-23-0595	kz Harry Gwala District Municipality	10/04/2017	KZ1705687	23	KwaZulu-Natal	Reactive	'20-24	Nonreactive	Nonreactive
Hepb-23-0596	kz Umkhanyakude District Municipality	10/05/2017	KZ1707027	22	KwaZulu-Natal	Reactive	'20-24	Nonreactive	Reactive
Hepb-23-0597	kz uMgungundlovu District Municipality	10/05/2017	KZ1710753	34	KwaZulu-Natal	Reactive	'30-34	Nonreactive	Nonreactive
Hepb-23-0598	kz eThekwini Metropolitan Municipality	10/05/2017	KZ1700826	30	KwaZulu-Natal	Reactive	'30-34	Nonreactive	Reactive
Hepb-23-0599	kz Umkhanyakude District Municipality	10/05/2017	KZ1707463	21	KwaZulu-Natal	Reactive	'20-24	Nonreactive	Reactive
Hepb-23-0600	kz Umkhanyakude District Municipality	10/05/2017	KZ1707459	20	KwaZulu-Natal	Reactive	'20-24	Nonreactive	Nonreactive
Hepb-23-0601	kz iLembe District Municipality	10/04/2017	KZ1702502	21	KwaZulu-Natal	Reactive	'20-24	Nonreactive	Reactive
Hepb-23-0602	kz Umzinyathi District Municipality	10/05/2017	KZ1708177	35	KwaZulu-Natal	Reactive	'35-39	Nonreactive	Nonreactive
Hepb-23-0603	kz iLembe District Municipality	10/04/2017	KZ1702501	22	KwaZulu-Natal	Reactive	'20-24	Nonreactive	Nonreactive
Hepb-23-0604	kz Umzinyathi District Municipality	10/05/2017	KZ1708176	27	KwaZulu-Natal	Nonreactive	'25-29	Nonreactive	Nonreactive
Hepb-23-0605	kz Harry Gwala District Municipality	10/04/2017	KZ1705481	35	KwaZulu-Natal	Reactive	'35-39	Nonreactive	Nonreactive
Hepb-23-0606	kz Ugu District Municipality	10/03/2017	KZ1704704	23	KwaZulu-Natal	Reactive	'20-24	Nonreactive	Reactive
Hepb-23-0607	kz Amajuba District Municipality	10/04/2017	KZ1703676	32	KwaZulu-Natal	Reactive	'30-34	Nonreactive	Reactive
Hepb-23-0608	kz Uthukela District Municipality	10/06/2017	KZ1706136	28	KwaZulu-Natal	Reactive	'25-29	Nonreactive	Reactive
Hepb-23-0609	kz Amajuba District Municipality	10/04/2017	KZ1703673	32	KwaZulu-Natal	Reactive	'30-34	Nonreactive	Nonreactive
Hepb-23-0610	kz Amajuba District Municipality	10/05/2017	KZ1702811	31	KwaZulu-Natal	Reactive	'30-34	Nonreactive	Nonreactive
Hepb-23-0611	kz Amajuba District Municipality	10/04/2017	KZ1703675	24	KwaZulu-Natal	Reactive	'20-24	Nonreactive	Reactive
Hepb-23-0612	kz Uthukela District Municipality	10/06/2017	KZ1706134	24	KwaZulu-Natal	Reactive	'20-24	Nonreactive	Reactive
Hepb-23-0613	kz Umkhanyakude District Municipality	10/05/2017	KZ1707430	99	KwaZulu-Natal	Reactive	'99999	Nonreactive	Nonreactive
Hepb-23-0614	kz Uthukela District Municipality	10/06/2017	KZ1706140	20	KwaZulu-Natal	Reactive	'20-24	Nonreactive	Reactive
Hepb-23-0615	kz Zululand District Municipality	10/06/2017	KZ1711090	18	KwaZulu-Natal	Reactive	'15-19	Nonreactive	Nonreactive
Hepb-23-0616	kz Zululand District Municipality	10/06/2017	KZ1711091	21	KwaZulu-Natal	Reactive	'20-24	Nonreactive	Nonreactive
Hepb-23-0617	kz Ugu District Municipality	10/05/2017	KZ1704278	27	KwaZulu-Natal	Reactive	'25-29	Nonreactive	Nonreactive
Hepb-23-0618	kz Umkhanyakude District Municipality	10/06/2017	KZ1706903	32	KwaZulu-Natal	Reactive	'30-34	Nonreactive	Nonreactive
Hepb-23-0619	kz Umkhanyakude District Municipality	10/06/2017	KZ1706950	32	KwaZulu-Natal	Reactive	'30-34	Nonreactive	Reactive
Hepb-23-0620	kz Uthukela District Municipality	10/06/2017	KZ1706007	22	KwaZulu-Natal	Reactive	'20-24	Nonreactive	Nonreactive
Hepb-23-0621	kz King Cetshwayo District Municipality	10/03/2017	KZ1708579	41	KwaZulu-Natal	Reactive	'40-44	Nonreactive	Nonreactive
Hepb-23-0622	kz iLembe District Municipality	10/02/2017	KZ1701726	28	KwaZulu-Natal	Reactive	'25-29	Nonreactive	Nonreactive
Hepb-23-0623	kz King Cetshwayo District Municipality	10/03/2017	KZ1708588	24	KwaZulu-Natal	Reactive	'20-24	Nonreactive	Nonreactive
Hepb-23-0624	kz King Cetshwayo District Municipality	10/03/2017	KZ1708576	28	KwaZulu-Natal	Reactive	'25-29	Reactive	Reactive	Nonreactive
Hepb-23-0625	kz uMgungundlovu District Municipality	10/05/2017	KZ1710254	23	KwaZulu-Natal	Reactive	'20-24	Nonreactive	Nonreactive
Hepb-23-0626	kz Harry Gwala District Municipality	10/05/2017	KZ1705106	24	KwaZulu-Natal	Reactive	'20-24	Nonreactive	Reactive
Hepb-23-0627	kz Zululand District Municipality	10/06/2017	KZ1710963	26	KwaZulu-Natal	Reactive	'25-29	Reactive	Nonreactive	Nonreactive
Hepb-23-0628	kz Ugu District Municipality	10/06/2017	KZ1704272	23	KwaZulu-Natal	Reactive	'20-24	Nonreactive	Reactive
Hepb-23-0629	kz Umkhanyakude District Municipality	10/04/2017	KZ1707081	19	KwaZulu-Natal	Nonreactive	'15-19	Nonreactive	Nonreactive
Hepb-23-0630	kz iLembe District Municipality	10/02/2017	KZ1701772	26	KwaZulu-Natal	Reactive	'25-29	Reactive	Nonreactive	Nonreactive
Hepb-23-0631	kz King Cetshwayo District Municipality	10/02/2017	KZ1709432	22	KwaZulu-Natal	Reactive	'20-24	Nonreactive	Nonreactive
Hepb-23-0632	kz iLembe District Municipality	10/03/2017	KZ1701789	32	KwaZulu-Natal	Reactive	'30-34	Nonreactive	Nonreactive
Hepb-23-0633	kz King Cetshwayo District Municipality	10/04/2017	KZ1708859	30	KwaZulu-Natal	Nonreactive	'30-34	Nonreactive	Nonreactive
Hepb-23-0634	kz Umkhanyakude District Municipality	10/04/2017	KZ1707506	25	KwaZulu-Natal	Nonreactive	'25-29	Nonreactive	Reactive
Hepb-23-0635	kz Amajuba District Municipality	10/03/2017	KZ1702803	22	KwaZulu-Natal	Reactive	'20-24	Nonreactive	Nonreactive
Hepb-23-0636	kz eThekwini Metropolitan Municipality	10/09/2017	KZ1700805	23	KwaZulu-Natal	Nonreactive	'20-24	Reactive	Nonreactive	Nonreactive
Hepb-23-0637	kz eThekwini Metropolitan Municipality	10/04/2017	KZ1701481	34	KwaZulu-Natal	Nonreactive	'30-34	Nonreactive	Reactive
Hepb-23-0638	kz eThekwini Metropolitan Municipality	10/04/2017	KZ1700658	31	KwaZulu-Natal	Nonreactive	'30-34	Nonreactive	Nonreactive
Hepb-23-0639	kz eThekwini Metropolitan Municipality	10/04/2017	KZ1700657	22	KwaZulu-Natal	Nonreactive	'20-24	Nonreactive	Nonreactive
Hepb-23-0640	kz Uthukela District Municipality	10/05/2017	KZ1706129	26	KwaZulu-Natal	Reactive	'25-29	Nonreactive	Reactive
Hepb-23-0641	kz eThekwini Metropolitan Municipality	10/04/2017	KZ1700807	30	KwaZulu-Natal	Nonreactive	'30-34	Nonreactive	Reactive
Hepb-23-0642	kz eThekwini Metropolitan Municipality	10/04/2017	KZ1700986	17	KwaZulu-Natal	Nonreactive	'15-19	Nonreactive	Nonreactive
Hepb-23-0643	kz eThekwini Metropolitan Municipality	10/05/2017	KZ1700808	28	KwaZulu-Natal	Nonreactive	'25-29	Nonreactive	Nonreactive
Hepb-23-0644	kz eThekwini Metropolitan Municipality	10/04/2017	KZ1700806	24	KwaZulu-Natal	Nonreactive	'20-24	Nonreactive	Nonreactive
Hepb-23-0645	kz Umzinyathi District Municipality	10/03/2017	KZ1708480	22	KwaZulu-Natal	Nonreactive	'20-24	Nonreactive	Nonreactive
Hepb-23-0646	kz eThekwini Metropolitan Municipality	10/04/2017	KZ1701479	23	KwaZulu-Natal	Nonreactive	'20-24	Nonreactive	Nonreactive
Hepb-23-0647	kz Umzinyathi District Municipality	10/03/2017	KZ1708479	21	KwaZulu-Natal	Nonreactive	'20-24	Nonreactive	Reactive
Hepb-23-0648	kz eThekwini Metropolitan Municipality	10/04/2017	KZ1700985	22	KwaZulu-Natal	Nonreactive	'20-24	Nonreactive	Nonreactive
Hepb-23-0649	kz eThekwini Metropolitan Municipality	10/05/2017	KZ1701485	24	KwaZulu-Natal	Nonreactive	'20-24	Nonreactive	Reactive
Hepb-23-0650	kz Umzinyathi District Municipality	10/03/2017	KZ1708166	23	KwaZulu-Natal	Nonreactive	'20-24	Nonreactive	Nonreactive
Hepb-23-0651	kz Umzinyathi District Municipality	10/03/2017	KZ1708172	30	KwaZulu-Natal	Nonreactive	'30-34	Nonreactive	Nonreactive
Hepb-23-0652	kz Umzinyathi District Municipality	10/03/2017	KZ1708165	20	KwaZulu-Natal	Nonreactive	'20-24	Nonreactive	Reactive
Hepb-23-0653	kz Umzinyathi District Municipality	10/03/2017	KZ1708173	31	KwaZulu-Natal	Nonreactive	'30-34	Nonreactive	Nonreactive
Hepb-23-0654	kz Umzinyathi District Municipality	10/03/2017	KZ1708076	27	KwaZulu-Natal	Nonreactive	'25-29	Nonreactive	Nonreactive
Hepb-23-0655	kz Umzinyathi District Municipality	10/03/2017	KZ1708164	18	KwaZulu-Natal	Nonreactive	'15-19	Nonreactive	Nonreactive
Hepb-23-0656	kz Umzinyathi District Municipality	10/03/2017	KZ1708168	20	KwaZulu-Natal	Nonreactive	'20-24	Nonreactive	Nonreactive
Hepb-23-0657	kz Harry Gwala District Municipality	10/03/2017	KZ1705039	23	KwaZulu-Natal	Nonreactive	'20-24	Nonreactive	Nonreactive
Hepb-23-0658	kz Harry Gwala District Municipality	10/03/2017	KZ1705043	20	KwaZulu-Natal	Nonreactive	'20-24	Nonreactive	Nonreactive
Hepb-23-0659	kz eThekwini Metropolitan Municipality	10/05/2017	KZ1700809	34	KwaZulu-Natal	Nonreactive	'30-34	Nonreactive	Nonreactive
Hepb-23-0660	kz Harry Gwala District Municipality	10/03/2017	KZ1705040	19	KwaZulu-Natal	Nonreactive	'15-19	Nonreactive	Nonreactive
Hepb-23-0661	kz Harry Gwala District Municipality	10/03/2017	KZ1705045	27	KwaZulu-Natal	Nonreactive	'25-29	Nonreactive	Nonreactive
Hepb-23-0662	kz Harry Gwala District Municipality	10/03/2017	KZ1705046	23	KwaZulu-Natal	Nonreactive	'20-24	Nonreactive	Nonreactive
Hepb-23-0663	kz Harry Gwala District Municipality	10/03/2017	KZ1705048	16	KwaZulu-Natal	Nonreactive	'15-19	Nonreactive	Nonreactive
Hepb-23-0664	kz Amajuba District Municipality	10/03/2017	KZ1703257	17	KwaZulu-Natal	Nonreactive	'15-19	Nonreactive	Nonreactive
Hepb-23-0665	kz Amajuba District Municipality	10/02/2017	KZ1702801	25	KwaZulu-Natal	Nonreactive	'25-29	Nonreactive	Nonreactive
Hepb-23-0666	kz Amajuba District Municipality	10/02/2017	KZ1702901	22	KwaZulu-Natal	Nonreactive	'20-24	Nonreactive	Nonreactive
Hepb-23-0667	kz eThekwini Metropolitan Municipality	10/02/2017	KZ1700527	19	KwaZulu-Natal	Nonreactive	'15-19	Nonreactive	Nonreactive
Hepb-23-0668	kz eThekwini Metropolitan Municipality	10/02/2017	KZ1700528	19	KwaZulu-Natal	Nonreactive	'15-19	Nonreactive	Nonreactive
Hepb-23-0669	kz eThekwini Metropolitan Municipality	10/02/2017	KZ1700526	22	KwaZulu-Natal	Nonreactive	'20-24	Nonreactive	Nonreactive
Hepb-23-0670	kz King Cetshwayo District Municipality	10/03/2017	KZ1708717	15	KwaZulu-Natal	Nonreactive	'15-19	Nonreactive	Nonreactive
Hepb-23-0671	kz Amajuba District Municipality	10/09/2017	KZ1711919	26	KwaZulu-Natal	Reactive	'25-29	Nonreactive	Reactive
Hepb-23-0672	kz Umzinyathi District Municipality	10/05/2017	KZ1708116	36	KwaZulu-Natal	Reactive	'35-39	Nonreactive	Reactive
Hepb-23-0673	kz Amajuba District Municipality	10/09/2017	KZ1711918	32	KwaZulu-Natal	Reactive	'30-34	Nonreactive	Nonreactive
Hepb-23-0674	kz Amajuba District Municipality	10/09/2017	KZ1711920	27	KwaZulu-Natal	Reactive	'25-29	Nonreactive	Reactive
Hepb-23-0675	kz Amajuba District Municipality	10/09/2017	KZ1703601	31	KwaZulu-Natal	Reactive	'30-34	Nonreactive	Reactive
Hepb-23-0676	kz Umzinyathi District Municipality	10/04/2017	KZ1708255	36	KwaZulu-Natal	Reactive	'35-39	Nonreactive	Nonreactive
Hepb-23-0677	kz Harry Gwala District Municipality	10/06/2017	KZ1705109	19	KwaZulu-Natal	Reactive	'15-19	Nonreactive	Nonreactive
Hepb-23-0678	kz Uthukela District Municipality	10/05/2017	KZ1705725	35	KwaZulu-Natal	Reactive	'35-39	Nonreactive	Nonreactive
Hepb-23-0679	kz Harry Gwala District Municipality	10/09/2017	KZ1705169	31	KwaZulu-Natal	Reactive	'30-34	Nonreactive	Reactive
Hepb-23-0680	kz Uthukela District Municipality	10/05/2017	KZ1706280	20	KwaZulu-Natal	Reactive	'20-24	Nonreactive	Nonreactive
Hepb-23-0681	kz Ugu District Municipality	10/09/2017	KZ1704863	23	KwaZulu-Natal	Reactive	'20-24	Nonreactive	Nonreactive
Hepb-23-0682	kz Amajuba District Municipality	10/05/2017	KZ1702862	30	KwaZulu-Natal	Reactive	'30-34	Nonreactive	Nonreactive
Hepb-23-0683	kz iLembe District Municipality	10/05/2017	KZ1702399	23	KwaZulu-Natal	Reactive	'20-24	Nonreactive	Reactive
Hepb-23-0684	kz Uthukela District Municipality	10/09/2017	KZ1706161	33	KwaZulu-Natal	Reactive	'30-34	Reactive	Nonreactive	Nonreactive
Hepb-23-0685	kz Amajuba District Municipality	10/09/2017	KZ1703603	32	KwaZulu-Natal	Reactive	'30-34	Nonreactive	Reactive
Hepb-23-0686	kz Amajuba District Municipality	10/09/2017	KZ1703606	24	KwaZulu-Natal	Reactive	'20-24	Nonreactive	Reactive
Hepb-23-0687	kz Ugu District Municipality	10/04/2017	KZ1704657	26	KwaZulu-Natal	Reactive	'25-29	Nonreactive	Nonreactive
Hepb-23-0688	kz Uthukela District Municipality	10/09/2017	KZ1706609	26	KwaZulu-Natal	Reactive	'25-29	Nonreactive	Nonreactive
Hepb-23-0689	kz Ugu District Municipality	10/04/2017	KZ1704346	30	KwaZulu-Natal	Reactive	'30-34	Nonreactive	Nonreactive
Hepb-23-0690	kz Amajuba District Municipality	10/04/2017	KZ1703104	24	KwaZulu-Natal	Reactive	'20-24	Nonreactive	Nonreactive
Hepb-23-0691	kz Amajuba District Municipality	10/04/2017	KZ1703107	37	KwaZulu-Natal	Reactive	'35-39	Reactive	Nonreactive	Nonreactive
Hepb-23-0692	kz King Cetshwayo District Municipality	10/06/2017	KZ1709340	23	KwaZulu-Natal	Reactive	'20-24	Nonreactive	Nonreactive
Hepb-23-0693	kz Zululand District Municipality	10/06/2017	KZ1711342	29	KwaZulu-Natal	Reactive	'25-29	Nonreactive	Nonreactive
Hepb-23-0694	kz eThekwini Metropolitan Municipality	10/05/2017	KZ1701343	25	KwaZulu-Natal	Reactive	'25-29	Nonreactive	Nonreactive
Hepb-23-0695	kz Harry Gwala District Municipality	10/05/2017	KZ1704979	37	KwaZulu-Natal	Reactive	'35-39	Nonreactive	Nonreactive
Hepb-23-0696	kz uMgungundlovu District Municipality	10/09/2017	KZ1710300	26	KwaZulu-Natal	Reactive	'25-29	Nonreactive	Nonreactive
Hepb-23-0697	kz uMgungundlovu District Municipality	10/09/2017	KZ1710580	33	KwaZulu-Natal	Reactive	'30-34	Nonreactive	Nonreactive
Hepb-23-0698	kz Harry Gwala District Municipality	10/09/2017	KZ1705262	38	KwaZulu-Natal	Reactive	'35-39	Reactive	Nonreactive	Nonreactive
Hepb-23-0699	kz Umzinyathi District Municipality	10/05/2017	KZ1708369	20	KwaZulu-Natal	Reactive	'20-24	Nonreactive	Nonreactive
Hepb-23-0700	kz Uthukela District Municipality	10/09/2017	KZ1706289	31	KwaZulu-Natal	Reactive	'30-34	Nonreactive	Nonreactive
Hepb-23-0701	kz iLembe District Municipality	10/09/2017	KZ1702653	19	KwaZulu-Natal	Nonreactive	'15-19	Nonreactive	Nonreactive
Hepb-23-0702	kz Uthukela District Municipality	10/10/2017	KZ1706063	24	KwaZulu-Natal	Reactive	'20-24	Nonreactive	Nonreactive
Hepb-23-0703	kz eThekwini Metropolitan Municipality	10/06/2017	KZ1700439	31	KwaZulu-Natal	Reactive	'30-34	Nonreactive	Reactive
Hepb-23-0704	kz eThekwini Metropolitan Municipality	10/09/2017	KZ1700157	34	KwaZulu-Natal	Reactive	'30-34	Nonreactive	Nonreactive
Hepb-23-0705	kz Uthukela District Municipality	10/10/2017	KZ1705776	16	KwaZulu-Natal	Reactive	'15-19	Nonreactive	Nonreactive
Hepb-23-0706	kz iLembe District Municipality	10/09/2017	KZ1702258	26	KwaZulu-Natal	Reactive	'25-29	Nonreactive	Nonreactive
Hepb-23-0707	kz Amajuba District Municipality	10/10/2017	KZ1703182	23	KwaZulu-Natal	Reactive	'20-24	Nonreactive	Nonreactive
Hepb-23-0708	kz iLembe District Municipality	10/06/2017	KZ1702222	21	KwaZulu-Natal	Reactive	'20-24	Reactive	Nonreactive	Nonreactive
Hepb-23-0709	kz uMgungundlovu District Municipality	10/03/2017	KZ1710233	22	KwaZulu-Natal	Reactive	'20-24	Nonreactive	Nonreactive
Hepb-23-0710	kz uMgungundlovu District Municipality	10/03/2017	KZ1710240	30	KwaZulu-Natal	Reactive	'30-34	Nonreactive	Nonreactive
Hepb-23-0711	kz King Cetshwayo District Municipality	10/02/2017	KZ1708628	20	KwaZulu-Natal	Reactive	'20-24	Reactive	Nonreactive	Reactive
Hepb-23-0712	kz King Cetshwayo District Municipality	10/04/2017	KZ1708594	41	KwaZulu-Natal	Reactive	'40-44	Nonreactive	Nonreactive
Hepb-23-0713	kz Umkhanyakude District Municipality	10/09/2017	KZ1707286	25	KwaZulu-Natal	Reactive	'25-29	Reactive	Nonreactive	Nonreactive
Hepb-23-0714	kz King Cetshwayo District Municipality	10/04/2017	KZ1708590	19	KwaZulu-Natal	Reactive	'15-19	Nonreactive	Reactive
Hepb-23-0715	kz King Cetshwayo District Municipality	10/10/2017	KZ1708834	30	KwaZulu-Natal	Reactive	'30-34	Reactive	Nonreactive	Nonreactive
Hepb-23-0716	kz Umkhanyakude District Municipality	10/04/2017	KZ1707015	34	KwaZulu-Natal	Reactive	'30-34	Reactive	Nonreactive	Nonreactive
Hepb-23-0717	kz Ugu District Municipality	10/09/2017	KZ1703955	38	KwaZulu-Natal	Nonreactive	'35-39	Nonreactive	Nonreactive
Hepb-23-0718	kz Harry Gwala District Municipality	10/09/2017	KZ1705570	23	KwaZulu-Natal	Nonreactive	'20-24	Nonreactive	Nonreactive
Hepb-23-0719	kz Ugu District Municipality	10/09/2017	KZ1704733	25	KwaZulu-Natal	Nonreactive	'25-29	Nonreactive	Nonreactive
Hepb-23-0720	kz Harry Gwala District Municipality	10/09/2017	KZ1705253	31	KwaZulu-Natal	Reactive	'30-34	Reactive	Nonreactive	Nonreactive
Hepb-23-0721	kz Uthukela District Municipality	10/10/2017	KZ1705775	38	KwaZulu-Natal	Reactive	'35-39	Reactive	Nonreactive	Nonreactive
Hepb-23-0722	kz Harry Gwala District Municipality	10/09/2017	KZ1705313	22	KwaZulu-Natal	Reactive	'20-24	Reactive	Nonreactive	Nonreactive
Hepb-23-0723	kz Harry Gwala District Municipality	10/09/2017	KZ1705259	29	KwaZulu-Natal	Reactive	'25-29	Reactive	Nonreactive	Nonreactive
Hepb-23-0724	kz King Cetshwayo District Municipality	10/09/2017	KZ1709343	29	KwaZulu-Natal	Reactive	'25-29	Reactive	Nonreactive	Nonreactive
Hepb-23-0725	kz Uthukela District Municipality	10/10/2017	KZ1705996	32	KwaZulu-Natal	Reactive	'30-34	Reactive	Nonreactive	Nonreactive
Hepb-23-0726	kz Uthukela District Municipality	10/10/2017	KZ1705780	20	KwaZulu-Natal	Reactive	'20-24	Reactive	Reactive	Nonreactive
Hepb-23-0727	kz Ugu District Municipality	10/11/2017	KZ1704366	37	KwaZulu-Natal	Reactive	'35-39	Reactive	Nonreactive	Nonreactive
Hepb-23-0728	kz Ugu District Municipality	10/09/2017	KZ1704039	33	KwaZulu-Natal	Reactive	'30-34	Nonreactive	Reactive
Hepb-23-0729	kz Uthukela District Municipality	10/10/2017	KZ1705991	34	KwaZulu-Natal	Reactive	'30-34	Nonreactive	Nonreactive
Hepb-23-0730	kz Uthukela District Municipality	10/10/2017	KZ1705993	99	KwaZulu-Natal	Reactive	'99999	Nonreactive	Reactive
Hepb-23-0731	kz Uthukela District Municipality	10/10/2017	KZ1706172	34	KwaZulu-Natal	Reactive	'30-34	Reactive	Nonreactive	Nonreactive
Hepb-23-0732	kz Ugu District Municipality	10/11/2017	KZ1704193	36	KwaZulu-Natal	Reactive	'35-39	Reactive	Nonreactive	Nonreactive
Hepb-23-0733	kz Uthukela District Municipality	10/10/2017	KZ1706274	22	KwaZulu-Natal	Reactive	'20-24	Nonreactive	Reactive
Hepb-23-0734	kz Ugu District Municipality	10/10/2017	KZ1704188	31	KwaZulu-Natal	Reactive	'30-34	Reactive	Nonreactive	Nonreactive
Hepb-23-0735	kz Zululand District Municipality	10/06/2017	KZ1711247	25	KwaZulu-Natal	Reactive	'25-29	Reactive	Nonreactive	Nonreactive
Hepb-23-0736	kz Zululand District Municipality	10/06/2017	KZ1711246	15	KwaZulu-Natal	Nonreactive	'15-19	Nonreactive	Nonreactive
Hepb-23-0737	kz Zululand District Municipality	10/05/2017	KZ1711241	34	KwaZulu-Natal	Nonreactive	'30-34	Nonreactive	Reactive
Hepb-23-0738	kz Zululand District Municipality	10/09/2017	KZ1711755	21	KwaZulu-Natal	Nonreactive	'20-24	Nonreactive	Nonreactive
Hepb-23-0739	kz Zululand District Municipality	10/09/2017	KZ1711754	18	KwaZulu-Natal	Nonreactive	'15-19	Nonreactive	Nonreactive
Hepb-23-0740	kz Ugu District Municipality	10/10/2017	KZ1704189	20	KwaZulu-Natal	Reactive	'20-24	Reactive	Nonreactive	Nonreactive
Hepb-23-0741	kz Zululand District Municipality	10/09/2017	KZ1711758	20	KwaZulu-Natal	Nonreactive	'20-24	Nonreactive	Nonreactive
Hepb-23-0742	kz Zululand District Municipality	10/05/2017	KZ1711236	18	KwaZulu-Natal	Nonreactive	'15-19	Nonreactive	Nonreactive
Hepb-23-0743	kz Uthukela District Municipality	10/10/2017	KZ1706109	20	KwaZulu-Natal	Nonreactive	'20-24	Reactive	Nonreactive	Reactive
Hepb-23-0744	kz uMgungundlovu District Municipality	10/10/2017	KZ1710630	27	KwaZulu-Natal	Reactive	'25-29	Nonreactive	Reactive
Hepb-23-0745	kz Harry Gwala District Municipality	10/09/2017	KZ1705582	21	KwaZulu-Natal	Nonreactive	'20-24	Nonreactive	Nonreactive
Hepb-23-0746	kz Ugu District Municipality	10/10/2017	KZ1704187	34	KwaZulu-Natal	Reactive	'30-34	Nonreactive	Reactive
Hepb-23-0747	kz Harry Gwala District Municipality	10/09/2017	KZ1705581	19	KwaZulu-Natal	Nonreactive	'15-19	Nonreactive	Nonreactive
Hepb-23-0748	kz Ugu District Municipality	10/10/2017	KZ1703870	29	KwaZulu-Natal	Reactive	'25-29	Nonreactive	Reactive
Hepb-23-0749	kz Harry Gwala District Municipality	10/09/2017	KZ1705583	36	KwaZulu-Natal	Nonreactive	'35-39	Nonreactive	Reactive
Hepb-23-0750	kz Harry Gwala District Municipality	10/09/2017	KZ1705584	25	KwaZulu-Natal	Nonreactive	'25-29	Nonreactive	Nonreactive
Hepb-23-0751	kz Umkhanyakude District Municipality	10/10/2017	KZ1707330	28	KwaZulu-Natal	Nonreactive	'25-29	Nonreactive	Nonreactive
Hepb-23-0752	kz Umkhanyakude District Municipality	10/10/2017	KZ1707332	23	KwaZulu-Natal	Nonreactive	'20-24	Nonreactive	Nonreactive
Hepb-23-0753	kz Umkhanyakude District Municipality	10/10/2017	KZ1707501	39	KwaZulu-Natal	Nonreactive	'35-39	Reactive	Nonreactive	Nonreactive
Hepb-23-0754	kz Umkhanyakude District Municipality	10/10/2017	KZ1707518	17	KwaZulu-Natal	Nonreactive	'15-19	Nonreactive	Nonreactive
Hepb-23-0755	kz Umkhanyakude District Municipality	10/10/2017	KZ1707519	18	KwaZulu-Natal	Nonreactive	'15-19	Nonreactive	Nonreactive
Hepb-23-0756	kz Umkhanyakude District Municipality	10/10/2017	KZ1707517	34	KwaZulu-Natal	Nonreactive	'30-34	Nonreactive	Nonreactive
Hepb-23-0757	kz eThekwini Metropolitan Municipality	10/09/2017	KZ1701239	24	KwaZulu-Natal	Reactive	'20-24	Nonreactive	Nonreactive
Hepb-23-0758	kz Umkhanyakude District Municipality	10/10/2017	KZ1707337	20	KwaZulu-Natal	Nonreactive	'20-24	Nonreactive	Nonreactive
Hepb-23-0759	kz iLembe District Municipality	10/09/2017	KZ1702411	20	KwaZulu-Natal	Nonreactive	'20-24	Nonreactive	Nonreactive
Hepb-23-0760	kz iLembe District Municipality	10/09/2017	KZ1702052	27	KwaZulu-Natal	Nonreactive	'25-29	Nonreactive	Nonreactive
Hepb-23-0761	kz iLembe District Municipality	10/09/2017	KZ1702267	21	KwaZulu-Natal	Nonreactive	'20-24	Nonreactive	Nonreactive
Hepb-23-0762	kz Umzinyathi District Municipality	10/09/2017	KZ1708263	31	KwaZulu-Natal	Reactive	'30-34	Nonreactive	Nonreactive
Hepb-23-0763	kz iLembe District Municipality	10/09/2017	KZ1702053	17	KwaZulu-Natal	Nonreactive	'15-19	Nonreactive	Nonreactive
Hepb-23-0764	kz iLembe District Municipality	10/09/2017	KZ1702421	25	KwaZulu-Natal	Nonreactive	'25-29	Nonreactive	Nonreactive
Hepb-23-0765	kz Umzinyathi District Municipality	10/10/2017	KZ1708200	25	KwaZulu-Natal	Reactive	'25-29	Nonreactive	Nonreactive
Hepb-23-0766	kz King Cetshwayo District Municipality	10/09/2017	KZ1708927	31	KwaZulu-Natal	Reactive	'30-34	Nonreactive	Nonreactive
Hepb-23-0767	kz Umkhanyakude District Municipality	10/10/2017	KZ1706860	99	KwaZulu-Natal	Nonreactive	'99999	Nonreactive	Nonreactive
Hepb-23-0768	kz Zululand District Municipality	10/10/2017	KZ1710972	27	KwaZulu-Natal	Reactive	'25-29	Nonreactive	Reactive
Hepb-23-0769	kz Zululand District Municipality	10/10/2017	KZ1710976	29	KwaZulu-Natal	Reactive	'25-29	Nonreactive	Nonreactive
Hepb-23-0770	kz Zululand District Municipality	10/10/2017	KZ1711258	37	KwaZulu-Natal	Reactive	'35-39	Nonreactive	Reactive
Hepb-23-0771	kz Amajuba District Municipality	10/09/2017	KZ1703450	25	KwaZulu-Natal	Nonreactive	'25-29	Reactive	Nonreactive	Nonreactive
Hepb-23-0772	kz Zululand District Municipality	10/09/2017	KZ1711011	29	KwaZulu-Natal	Nonreactive	'25-29	Nonreactive	Nonreactive
Hepb-23-0773	kz Zululand District Municipality	10/09/2017	KZ1711002	28	KwaZulu-Natal	Nonreactive	'25-29	Reactive	Reactive	Nonreactive
Hepb-23-0774	kz Zululand District Municipality	10/09/2017	KZ1711003	28	KwaZulu-Natal	Nonreactive	'25-29	Nonreactive	Nonreactive
Hepb-23-0775	kz Zululand District Municipality	10/09/2017	KZ1711017	37	KwaZulu-Natal	Nonreactive	'35-39	Nonreactive	Nonreactive
Hepb-23-0776	kz Zululand District Municipality	10/09/2017	KZ1710969	32	KwaZulu-Natal	Nonreactive	'30-34	Reactive	Nonreactive	Reactive
Hepb-23-0777	kz Amajuba District Municipality	10/09/2017	KZ1703443	27	KwaZulu-Natal	Nonreactive	'25-29	Nonreactive	Nonreactive
Hepb-23-0778	kz Zululand District Municipality	10/10/2017	KZ1711633	23	KwaZulu-Natal	Nonreactive	'20-24	Nonreactive	Nonreactive
Hepb-23-0779	kz Zululand District Municipality	10/10/2017	KZ1711634	18	KwaZulu-Natal	Nonreactive	'15-19	Nonreactive	Nonreactive
Hepb-23-0780	kz Zululand District Municipality	10/10/2017	KZ1711564	36	KwaZulu-Natal	Nonreactive	'35-39	Nonreactive	Nonreactive
Hepb-23-0781	kz Amajuba District Municipality	10/09/2017	KZ1703351	20	KwaZulu-Natal	Nonreactive	'20-24	Nonreactive	Nonreactive
Hepb-23-0782	kz Zululand District Municipality	10/10/2017	KZ1711205	33	KwaZulu-Natal	Nonreactive	'30-34	Nonreactive	Nonreactive
Hepb-23-0783	kz Amajuba District Municipality	10/09/2017	KZ1703352	34	KwaZulu-Natal	Nonreactive	'30-34	Nonreactive	Nonreactive
Hepb-23-0784	kz Umzinyathi District Municipality	10/09/2017	KZ1708491	26	KwaZulu-Natal	Nonreactive	'25-29	Nonreactive	Reactive
Hepb-23-0785	kz Amajuba District Municipality	10/09/2017	KZ1703447	33	KwaZulu-Natal	Nonreactive	'30-34	Nonreactive	Nonreactive
Hepb-23-0786	kz Amajuba District Municipality	10/09/2017	KZ1703448	16	KwaZulu-Natal	Nonreactive	'15-19	Nonreactive	Nonreactive
Hepb-23-0787	kz Amajuba District Municipality	10/11/2017	KZ1702917	20	KwaZulu-Natal	Nonreactive	'20-24	Nonreactive	Nonreactive
Hepb-23-0788	kz uMgungundlovu District Municipality	10/10/2017	KZ1709718	33	KwaZulu-Natal	Reactive	'30-34	Nonreactive	Nonreactive
Hepb-23-0789	kz Amajuba District Municipality	10/11/2017	KZ1703065	26	KwaZulu-Natal	Nonreactive	'25-29	Nonreactive	Nonreactive
Hepb-23-0790	kz Harry Gwala District Municipality	10/09/2017	KZ1704912	19	KwaZulu-Natal	Nonreactive	'15-19	Nonreactive	Nonreactive
Hepb-23-0791	kz Amajuba District Municipality	10/12/2017	KZ1703732	27	KwaZulu-Natal	Reactive	'25-29	Nonreactive	Nonreactive
Hepb-23-0792	kz Harry Gwala District Municipality	10/09/2017	KZ1704914	18	KwaZulu-Natal	Nonreactive	'15-19	Nonreactive	Nonreactive
Hepb-23-0793	kz Harry Gwala District Municipality	10/09/2017	KZ1704913	33	KwaZulu-Natal	Nonreactive	'30-34	Nonreactive	Nonreactive
Hepb-23-0794	kz Zululand District Municipality	10/10/2017	KZ1711013	25	KwaZulu-Natal	Nonreactive	'25-29	Nonreactive	Nonreactive
Hepb-23-0795	kz Harry Gwala District Municipality	10/09/2017	KZ1705117	34	KwaZulu-Natal	Reactive	'30-34	Nonreactive	Nonreactive
Hepb-23-0796	kz Harry Gwala District Municipality	10/09/2017	KZ1705118	27	KwaZulu-Natal	Nonreactive	'25-29	Reactive	Nonreactive	Nonreactive
Hepb-23-0797	kz Harry Gwala District Municipality	10/09/2017	KZ1705116	40	KwaZulu-Natal	Nonreactive	'40-44	Nonreactive	Nonreactive
Hepb-23-0798	kz iLembe District Municipality	10/09/2017	KZ1702054	19	KwaZulu-Natal	Nonreactive	'15-19	Nonreactive	Nonreactive
Hepb-23-0799	kz iLembe District Municipality	10/09/2017	KZ1702264	25	KwaZulu-Natal	Nonreactive	'25-29	Nonreactive	Nonreactive
Hepb-23-0800	kz Umkhanyakude District Municipality	10/10/2017	KZ1707082	26	KwaZulu-Natal	Reactive	'25-29	Nonreactive	Nonreactive
Hepb-23-0801	kz Umkhanyakude District Municipality	10/10/2017	KZ1707086	18	KwaZulu-Natal	Nonreactive	'15-19	Nonreactive	Nonreactive
Hepb-23-0802	kz Amajuba District Municipality	10/10/2017	KZ1703354	25	KwaZulu-Natal	Nonreactive	'25-29	Nonreactive	Nonreactive
Hepb-23-0803	kz Umzinyathi District Municipality	10/03/2017	KZ1708530	22	KwaZulu-Natal	Reactive	'20-24	Reactive	Nonreactive	Nonreactive
Hepb-23-0804	kz Amajuba District Municipality	10/10/2017	KZ1703003	28	KwaZulu-Natal	Nonreactive	'25-29	Nonreactive	Nonreactive
Hepb-23-0805	kz Zululand District Municipality	10/11/2017	KZ1711680	34	KwaZulu-Natal	Nonreactive	'30-34	Nonreactive	Reactive
Hepb-23-0806	kz Zululand District Municipality	10/11/2017	KZ1711682	28	KwaZulu-Natal	Nonreactive	'25-29	Nonreactive	Nonreactive
Hepb-23-0807	kz Zululand District Municipality	10/11/2017	KZ1711635	30	KwaZulu-Natal	Nonreactive	'30-34	Nonreactive	Nonreactive
Hepb-23-0808	kz Zululand District Municipality	10/11/2017	KZ1711576	20	KwaZulu-Natal	Nonreactive	'20-24	Nonreactive	Nonreactive
Hepb-23-0809	kz Zululand District Municipality	10/11/2017	KZ1711679	25	KwaZulu-Natal	Nonreactive	'25-29	Nonreactive	Nonreactive
Hepb-23-0810	kz Zululand District Municipality	10/11/2017	KZ1711625	30	KwaZulu-Natal	Nonreactive	'30-34	Nonreactive	Nonreactive
Hepb-23-0811	kz iLembe District Municipality	10/10/2017	KZ1702664	29	KwaZulu-Natal	Nonreactive	'25-29	Nonreactive	Nonreactive
Hepb-23-0812	kz iLembe District Municipality	10/10/2017	KZ1702666	29	KwaZulu-Natal	Nonreactive	'25-29	Nonreactive	Nonreactive
Hepb-23-0813	kz uMgungundlovu District Municipality	10/10/2017	KZ1710596	19	KwaZulu-Natal	Reactive	'15-19	Nonreactive	Nonreactive
Hepb-23-0814	kz uMgungundlovu District Municipality	10/10/2017	KZ1710425	34	KwaZulu-Natal	Reactive	'30-34	Nonreactive	Reactive
Hepb-23-0815	kz uMgungundlovu District Municipality	10/10/2017	KZ1710774	27	KwaZulu-Natal	Reactive	'25-29	Nonreactive	Nonreactive
Hepb-23-0816	kz Zululand District Municipality	10/09/2017	KZ1711736	20	KwaZulu-Natal	Reactive	'20-24	Nonreactive	Nonreactive
Hepb-23-0817	kz Umzinyathi District Municipality	10/09/2017	KZ1708185	25	KwaZulu-Natal	Reactive	'25-29	Nonreactive	Nonreactive
Hepb-23-0818	kz Umzinyathi District Municipality	10/09/2017	KZ1708187	24	KwaZulu-Natal	Reactive	'20-24	Nonreactive	Nonreactive
Hepb-23-0819	kz Harry Gwala District Municipality	10/09/2017	KZ1705014	28	KwaZulu-Natal	Reactive	'25-29	Reactive	Nonreactive	Nonreactive
Hepb-23-0820	kz Ugu District Municipality	10/10/2017	KZ1704532	24	KwaZulu-Natal	Nonreactive	'20-24	Nonreactive	Nonreactive
Hepb-23-0821	kz Ugu District Municipality	10/11/2017	KZ1703872	21	KwaZulu-Natal	Reactive	'20-24	Nonreactive	Reactive
Hepb-23-0822	kz iLembe District Municipality	10/10/2017	KZ1702282	18	KwaZulu-Natal	Nonreactive	'15-19	Nonreactive	Nonreactive
Hepb-23-0823	kz iLembe District Municipality	10/10/2017	KZ1702275	21	KwaZulu-Natal	Reactive	'20-24	Nonreactive	Nonreactive
Hepb-23-0824	kz iLembe District Municipality	10/11/2017	KZ1702671	25	KwaZulu-Natal	Nonreactive	'25-29	Nonreactive	Nonreactive
Hepb-23-0825	kz Zululand District Municipality	10/12/2017	KZ1711582	30	KwaZulu-Natal	Reactive	'30-34	Nonreactive	Nonreactive
Hepb-23-0826	kz iLembe District Municipality	10/12/2017	KZ1702608	27	KwaZulu-Natal	Reactive	'25-29	Nonreactive	Nonreactive
Hepb-23-0827	kz Uthukela District Municipality	10/11/2017	KZ1706064	28	KwaZulu-Natal	Reactive	'25-29	Nonreactive	Nonreactive
Hepb-23-0828	kz uMgungundlovu District Municipality	10/11/2017	KZ1710784	20	KwaZulu-Natal	Reactive	'20-24	Nonreactive	Nonreactive
Hepb-23-0829	kz uMgungundlovu District Municipality	10/11/2017	KZ1710781	36	KwaZulu-Natal	Reactive	'35-39	Nonreactive	Nonreactive
Hepb-23-0830	kz Umkhanyakude District Municipality	10/03/2017	KZ1707102	22	KwaZulu-Natal	Reactive	'20-24	Nonreactive	Reactive
Hepb-23-0831	kz Umkhanyakude District Municipality	10/09/2017	KZ1706908	21	KwaZulu-Natal	Reactive	'20-24	Nonreactive	Reactive
Hepb-23-0832	kz Zululand District Municipality	10/11/2017	KZ1710994	27	KwaZulu-Natal	Reactive	'25-29	Reactive	Nonreactive	Nonreactive
Hepb-23-0833	kz uMgungundlovu District Municipality	10/11/2017	KZ1709697	26	KwaZulu-Natal	Reactive	'25-29	Reactive	Nonreactive	Nonreactive
Hepb-23-0834	kz Harry Gwala District Municipality	10/10/2017	KZ1705485	24	KwaZulu-Natal	Reactive	'20-24	Nonreactive	Reactive
Hepb-23-0835	kz Umzinyathi District Municipality	10/11/2017	KZ1707639	24	KwaZulu-Natal	Reactive	'20-24	Nonreactive	Nonreactive
Hepb-23-0836	kz Umzinyathi District Municipality	10/10/2017	KZ1707589	27	KwaZulu-Natal	Reactive	'25-29	Nonreactive	Nonreactive
Hepb-23-0837	kz Umzinyathi District Municipality	10/11/2017	KZ1707592	22	KwaZulu-Natal	Reactive	'20-24	Nonreactive	Nonreactive
Hepb-23-0838	kz eThekwini Metropolitan Municipality	10/09/2017	KZ1701504	23	KwaZulu-Natal	Reactive	'20-24	Nonreactive	Nonreactive
Hepb-23-0839	kz Umkhanyakude District Municipality	10/09/2017	KZ1707470	37	KwaZulu-Natal	Reactive	'35-39	Nonreactive	Reactive
Hepb-23-0840	kz Umkhanyakude District Municipality	10/09/2017	KZ1707475	22	KwaZulu-Natal	Reactive	'20-24	Nonreactive	Nonreactive
Hepb-23-0841	kz uMgungundlovu District Municipality	10/11/2017	KZ1709685	25	KwaZulu-Natal	Reactive	'25-29	Nonreactive	Nonreactive
Hepb-23-0842	kz iLembe District Municipality	10/11/2017	KZ1702292	23	KwaZulu-Natal	Reactive	'20-24	Nonreactive	Nonreactive
Hepb-23-0843	kz Umzinyathi District Municipality	10/10/2017	KZ1708329	23	KwaZulu-Natal	Reactive	'20-24	Nonreactive	Nonreactive
Hepb-23-0844	kz Uthukela District Municipality	10/10/2017	KZ1706113	41	KwaZulu-Natal	Reactive	'40-44	Reactive	Nonreactive	Nonreactive
Hepb-23-0845	kz Umzinyathi District Municipality	10/10/2017	KZ1708196	30	KwaZulu-Natal	Reactive	'30-34	Reactive	Nonreactive	Nonreactive
Hepb-23-0846	kz uMgungundlovu District Municipality	10/11/2017	KZ1710174	29	KwaZulu-Natal	Reactive	'25-29	Nonreactive	Nonreactive
Hepb-23-0847	kz eThekwini Metropolitan Municipality	10/11/2017	KZ1700959	20	KwaZulu-Natal	Reactive	'20-24	Nonreactive	Nonreactive
Hepb-23-0848	kz iLembe District Municipality	10/12/2017	KZ1702434	20	KwaZulu-Natal	Reactive	'20-24	Nonreactive	Reactive
Hepb-23-0849	kz Umzinyathi District Municipality	10/10/2017	KZ1708384	20	KwaZulu-Natal	Reactive	'20-24	Nonreactive	Nonreactive
Hepb-23-0850	kz Zululand District Municipality	10/11/2017	KZ1711477	32	KwaZulu-Natal	Reactive	'30-34	Nonreactive	Nonreactive
Hepb-23-0851	kz Ugu District Municipality	10/12/2017	KZ1704639	27	KwaZulu-Natal	Reactive	'25-29	Nonreactive	Nonreactive
Hepb-23-0852	kz Uthukela District Municipality	10/12/2017	KZ1706194	23	KwaZulu-Natal	Reactive	'20-24	Nonreactive	Nonreactive
Hepb-23-0853	kz iLembe District Municipality	10/10/2017	KZ1702513	18	KwaZulu-Natal	Reactive	'15-19	Reactive	Nonreactive
Hepb-23-0854	kz Ugu District Municipality	10/12/2017	KZ1704667	26	KwaZulu-Natal	Reactive	'25-29	Nonreactive	Nonreactive
Hepb-23-0855	kz Harry Gwala District Municipality	10/11/2017	KZ1705321	17	KwaZulu-Natal	Nonreactive	'15-19	Nonreactive	Nonreactive
Hepb-23-0856	kz Harry Gwala District Municipality	10/11/2017	KZ1705322	18	KwaZulu-Natal	Nonreactive	'15-19	Nonreactive	Nonreactive
Hepb-23-0857	kz Harry Gwala District Municipality	10/11/2017	KZ1705320	18	KwaZulu-Natal	Reactive	'15-19	Reactive	Nonreactive	Nonreactive
Hepb-23-0858	kz Zululand District Municipality	10/11/2017	KZ1710909	20	KwaZulu-Natal	Nonreactive	'20-24	Nonreactive	Nonreactive
Hepb-23-0859	kz Zululand District Municipality	10/10/2017	KZ1711740	21	KwaZulu-Natal	Reactive	'20-24	Reactive	Nonreactive	Reactive
Hepb-23-0860	kz Umzinyathi District Municipality	10/11/2017	KZ1708335	20	KwaZulu-Natal	Nonreactive	'20-24	Nonreactive	Nonreactive
Hepb-23-0861	kz King Cetshwayo District Municipality	10/06/2017	KZ1708919	29	KwaZulu-Natal	Reactive	'25-29	Reactive	Nonreactive	Nonreactive
Hepb-23-0862	kz Ugu District Municipality	10/17/2017	KZ1704710	18	KwaZulu-Natal	Nonreactive	'15-19	Nonreactive	Nonreactive
Hepb-23-0863	kz Ugu District Municipality	10/11/2017	KZ1704709	27	KwaZulu-Natal	Nonreactive	'25-29	Nonreactive	Nonreactive
Hepb-23-0864	kz uMgungundlovu District Municipality	10/11/2017	KZ1709744	17	KwaZulu-Natal	Reactive	'15-19	Reactive	Nonreactive	Nonreactive
Hepb-23-0865	kz uMgungundlovu District Municipality	10/11/2017	KZ1709696	34	KwaZulu-Natal	Reactive	'30-34	Nonreactive	Reactive
Hepb-23-0866	kz eThekwini Metropolitan Municipality	10/16/2017	KZ1700710	32	KwaZulu-Natal	Reactive	'30-34	Nonreactive	Nonreactive
Hepb-23-0867	kz Ugu District Municipality	10/16/2017	KZ1703912	20	KwaZulu-Natal	Nonreactive	'20-24	Nonreactive	Nonreactive
Hepb-23-0868	kz Ugu District Municipality	10/16/2017	KZ1703913	15	KwaZulu-Natal	Nonreactive	'15-19	Nonreactive	Nonreactive
Hepb-23-0869	kz Ugu District Municipality	10/16/2017	KZ1704246	28	KwaZulu-Natal	Nonreactive	'25-29	Reactive	Nonreactive	Nonreactive
Hepb-23-0870	kz Ugu District Municipality	10/16/2017	KZ1703818	20	KwaZulu-Natal	Reactive	'20-24	Nonreactive	Nonreactive
Hepb-23-0871	kz iLembe District Municipality	10/17/2017	KZ1702088	21	KwaZulu-Natal	Reactive	'20-24	Reactive	Nonreactive	Reactive
Hepb-23-0872	kz Ugu District Municipality	10/16/2017	KZ1703914	23	KwaZulu-Natal	Nonreactive	'20-24	Nonreactive	Nonreactive
Hepb-23-0873	kz Ugu District Municipality	10/16/2017	KZ1703909	20	KwaZulu-Natal	Nonreactive	'20-24	Nonreactive	Nonreactive
Hepb-23-0874	kz Ugu District Municipality	10/16/2017	KZ1704547	23	KwaZulu-Natal	Nonreactive	'20-24	Nonreactive	Reactive
Hepb-23-0875	kz Ugu District Municipality	10/16/2017	KZ1704546	27	KwaZulu-Natal	Nonreactive	'25-29	Nonreactive	Nonreactive
Hepb-23-0876	kz Ugu District Municipality	10/16/2017	KZ1704549	20	KwaZulu-Natal	Nonreactive	'20-24	Nonreactive	Nonreactive
Hepb-23-0877	kz Ugu District Municipality	10/16/2017	KZ1704644	27	KwaZulu-Natal	Reactive	'25-29	Nonreactive	Reactive
Hepb-23-0878	kz Zululand District Municipality	10/16/2017	KZ1711593	23	KwaZulu-Natal	Reactive	'20-24	Nonreactive	Nonreactive
Hepb-23-0879	kz Zululand District Municipality	10/16/2017	KZ1711595	27	KwaZulu-Natal	Nonreactive	'25-29	Nonreactive	Nonreactive
Hepb-23-0880	kz Zululand District Municipality	10/16/2017	KZ1711594	25	KwaZulu-Natal	Nonreactive	'25-29	Nonreactive	Reactive
Hepb-23-0881	kz Zululand District Municipality	10/16/2017	KZ1711516	23	KwaZulu-Natal	Nonreactive	'20-24	Nonreactive	Nonreactive
Hepb-23-0882	kz Zululand District Municipality	10/16/2017	KZ1711514	21	KwaZulu-Natal	Nonreactive	'20-24	Nonreactive	Nonreactive
Hepb-23-0883	kz Zululand District Municipality	10/16/2017	KZ1711511	38	KwaZulu-Natal	Nonreactive	'35-39	Nonreactive	Nonreactive
Hepb-23-0884	kz Zululand District Municipality	10/16/2017	KZ1711692	25	KwaZulu-Natal	Nonreactive	'25-29	Reactive	Nonreactive	Nonreactive
Hepb-23-0885	kz Zululand District Municipality	10/16/2017	KZ1711513	19	KwaZulu-Natal	Nonreactive	'15-19	Nonreactive	Nonreactive
Hepb-23-0886	kz Zululand District Municipality	10/16/2017	KZ1711512	22	KwaZulu-Natal	Nonreactive	'20-24	Nonreactive	Reactive
Hepb-23-0887	kz iLembe District Municipality	10/16/2017	KZ1702079	34	KwaZulu-Natal	Reactive	'30-34	Nonreactive	Nonreactive
Hepb-23-0888	kz eThekwini Metropolitan Municipality	10/16/2017	KZ1701567	17	KwaZulu-Natal	Reactive	'15-19	Nonreactive	Nonreactive
Hepb-23-0889	kz Ugu District Municipality	10/18/2017	KZ1703925	26	KwaZulu-Natal	Reactive	'25-29	Reactive	Nonreactive	Nonreactive
Hepb-23-0890	kz uMgungundlovu District Municipality	10/09/2017	KZ1709556	25	KwaZulu-Natal	Reactive	'25-29	Reactive	Nonreactive	Nonreactive
Hepb-23-0891	kz Ugu District Municipality	10/18/2017	KZ1703878	33	KwaZulu-Natal	Reactive	'30-34	Nonreactive	Reactive
Hepb-23-0892	kz Umzinyathi District Municipality	10/16/2017	KZ1707865	31	KwaZulu-Natal	Reactive	'30-34	Nonreactive	Reactive
Hepb-23-0893	kz Umzinyathi District Municipality	10/16/2017	KZ1707739	32	KwaZulu-Natal	Nonreactive	'30-34	Nonreactive	Reactive
Hepb-23-0894	kz Zululand District Municipality	10/10/2017	KZ1711056	19	KwaZulu-Natal	Nonreactive	'15-19	Nonreactive	Nonreactive
Hepb-23-0895	kz Umzinyathi District Municipality	10/16/2017	KZ1707738	22	KwaZulu-Natal	Nonreactive	'20-24	Nonreactive	Nonreactive
Hepb-23-0896	kz Umzinyathi District Municipality	10/16/2017	KZ1707741	28	KwaZulu-Natal	Nonreactive	'25-29	Nonreactive	Nonreactive
Hepb-23-0897	kz Uthukela District Municipality	10/16/2017	KZ1706378	21	KwaZulu-Natal	Nonreactive	'20-24	Nonreactive	Nonreactive
Hepb-23-0898	kz Uthukela District Municipality	10/16/2017	KZ1706379	15	KwaZulu-Natal	Nonreactive	'15-19	Nonreactive	Nonreactive
Hepb-23-0899	kz Uthukela District Municipality	10/16/2017	KZ1706669	21	KwaZulu-Natal	Nonreactive	'20-24	Nonreactive	Nonreactive
Hepb-23-0900	kz Umkhanyakude District Municipality	10/18/2017	KZ1707355	29	KwaZulu-Natal	Reactive	'25-29	Nonreactive	Nonreactive
Hepb-23-0901	kz King Cetshwayo District Municipality	10/06/2017	KZ1709091	29	KwaZulu-Natal	Reactive	'25-29	Nonreactive	Nonreactive
Hepb-23-0902	kz Uthukela District Municipality	10/10/2017	KZ1706111	22	KwaZulu-Natal	Reactive	'20-24	Nonreactive	Nonreactive
Hepb-23-0903	kz iLembe District Municipality	10/16/2017	KZ1702552	32	KwaZulu-Natal	Nonreactive	'30-34	Reactive	Nonreactive	Nonreactive
Hepb-23-0904	kz iLembe District Municipality	10/16/2017	KZ1702556	32	KwaZulu-Natal	Nonreactive	'30-34	Nonreactive	Nonreactive
Hepb-23-0905	kz iLembe District Municipality	10/16/2017	KZ1702554	23	KwaZulu-Natal	Nonreactive	'20-24	Nonreactive	Nonreactive
Hepb-23-0906	kz Ugu District Municipality	10/17/2017	KZ1703915	18	KwaZulu-Natal	Nonreactive	'15-19	Nonreactive	Nonreactive
Hepb-23-0907	kz Ugu District Municipality	10/17/2017	KZ1703919	20	KwaZulu-Natal	Nonreactive	'20-24	Nonreactive	Nonreactive
Hepb-23-0908	kz Uthukela District Municipality	10/09/2017	KZ1706101	35	KwaZulu-Natal	Nonreactive	'35-39	Nonreactive	Reactive
Hepb-23-0909	kz Uthukela District Municipality	10/09/2017	KZ1706102	17	KwaZulu-Natal	Nonreactive	'15-19	Nonreactive	Nonreactive
Hepb-23-0910	kz Uthukela District Municipality	10/09/2017	KZ1706142	20	KwaZulu-Natal	Nonreactive	'20-24	Reactive	Nonreactive	Nonreactive
Hepb-23-0911	kz iLembe District Municipality	10/09/2017	KZ1702511	25	KwaZulu-Natal	Nonreactive	'25-29	Nonreactive	Nonreactive
Hepb-23-0912	kz Umkhanyakude District Municipality	10/10/2017	KZ1707478	27	KwaZulu-Natal	Nonreactive	'25-29	Nonreactive	Nonreactive
Hepb-23-0913	kz Umkhanyakude District Municipality	10/10/2017	KZ1707480	25	KwaZulu-Natal	Reactive	'25-29	Nonreactive	Reactive
Hepb-23-0914	kz Zululand District Municipality	10/12/2017	KZ1711774	40	KwaZulu-Natal	Reactive	'40-44	Nonreactive	Reactive
Hepb-23-0915	kz Umkhanyakude District Municipality	10/09/2017	KZ1707032	20	KwaZulu-Natal	Nonreactive	'20-24	Nonreactive	Nonreactive
Hepb-23-0916	kz Umkhanyakude District Municipality	10/09/2017	KZ1706909	99	KwaZulu-Natal	Nonreactive	'99999	Nonreactive	Reactive
Hepb-23-0917	kz Uthukela District Municipality	10/10/2017	KZ1705813	25	KwaZulu-Natal	Nonreactive	'25-29	Nonreactive	Nonreactive
Hepb-23-0918	kz Ugu District Municipality	10/16/2017	KZ1704120	21	KwaZulu-Natal	Nonreactive	'20-24	Nonreactive	Nonreactive
Hepb-23-0919	kz Ugu District Municipality	10/16/2017	KZ1704118	19	KwaZulu-Natal	Nonreactive	'15-19	Nonreactive	Nonreactive
Hepb-23-0920	kz Ugu District Municipality	10/17/2017	KZ1703820	20	KwaZulu-Natal	Nonreactive	'20-24	Nonreactive	Nonreactive
Hepb-23-0921	kz Uthukela District Municipality	10/10/2017	KZ1705913	21	KwaZulu-Natal	Nonreactive	'20-24	Nonreactive	Nonreactive
Hepb-23-0922	kz Umkhanyakude District Municipality	10/10/2017	KZ1707477	24	KwaZulu-Natal	Reactive	'20-24	Nonreactive	Reactive
Hepb-23-0923	kz Ugu District Municipality	10/16/2017	KZ1704115	24	KwaZulu-Natal	Nonreactive	'20-24	Reactive	Nonreactive	Nonreactive
Hepb-23-0924	kz Ugu District Municipality	10/16/2017	KZ1704119	16	KwaZulu-Natal	Nonreactive	'15-19	Nonreactive	Nonreactive
Hepb-23-0925	kz Ugu District Municipality	10/17/2017	KZ1703923	99	KwaZulu-Natal	Nonreactive	'99999	Nonreactive	Nonreactive
Hepb-23-0926	kz Ugu District Municipality	10/16/2017	KZ1704117	19	KwaZulu-Natal	Nonreactive	'15-19	Nonreactive	Nonreactive
Hepb-23-0927	kz Ugu District Municipality	10/17/2017	KZ1704094	19	KwaZulu-Natal	Nonreactive	'15-19	Nonreactive	Nonreactive
Hepb-23-0928	kz Ugu District Municipality	10/17/2017	KZ1704095	21	KwaZulu-Natal	Nonreactive	'20-24	Nonreactive	Nonreactive
Hepb-23-0929	kz Uthukela District Municipality	10/12/2017	KZ1706195	21	KwaZulu-Natal	Reactive	'20-24	Nonreactive	Nonreactive
Hepb-23-0930	kz iLembe District Municipality	10/11/2017	KZ1702298	32	KwaZulu-Natal	Reactive	'30-34	Reactive	Nonreactive	Nonreactive
Hepb-23-0931	kz Ugu District Municipality	10/11/2017	KZ1704537	20	KwaZulu-Natal	Nonreactive	'20-24	Nonreactive	Nonreactive
Hepb-23-0932	kz Umkhanyakude District Municipality	10/10/2017	KZ1706957	99	KwaZulu-Natal	Nonreactive	'99999	Nonreactive	Nonreactive
Hepb-23-0933	kz Uthukela District Municipality	10/11/2017	KZ1706229	34	KwaZulu-Natal	Nonreactive	'30-34	Nonreactive	Reactive
Hepb-23-0934	kz Uthukela District Municipality	10/11/2017	KZ1706233	20	KwaZulu-Natal	Reactive	'20-24	Nonreactive	Nonreactive
Hepb-23-0935	kz Umkhanyakude District Municipality	10/11/2017	KZ1706861	17	KwaZulu-Natal	Nonreactive	'15-19	Nonreactive	Nonreactive
Hepb-23-0936	kz Uthukela District Municipality	10/11/2017	KZ1706227	25	KwaZulu-Natal	Reactive	'25-29	Nonreactive	Reactive
Hepb-23-0937	kz Zululand District Municipality	10/12/2017	KZ1711585	28	KwaZulu-Natal	Nonreactive	'25-29	Nonreactive	Nonreactive
Hepb-23-0938	kz Zululand District Municipality	10/12/2017	KZ1711580	25	KwaZulu-Natal	Reactive	'25-29	Nonreactive	Nonreactive
Hepb-23-0939	kz Zululand District Municipality	10/12/2017	KZ1711685	26	KwaZulu-Natal	Nonreactive	'25-29	Nonreactive	Nonreactive
Hepb-23-0940	kz Zululand District Municipality	10/12/2017	KZ1711584	19	KwaZulu-Natal	Nonreactive	'15-19	Nonreactive	Nonreactive
Hepb-23-0941	kz Umkhanyakude District Municipality	10/11/2017	KZ1707067	99	KwaZulu-Natal	Nonreactive	'99999	Nonreactive	Nonreactive
Hepb-23-0942	kz Zululand District Municipality	10/12/2017	KZ1711510	20	KwaZulu-Natal	Nonreactive	'20-24	Nonreactive	Nonreactive
Hepb-23-0943	kz Uthukela District Municipality	10/11/2017	KZ1706184	25	KwaZulu-Natal	Nonreactive	'25-29	Nonreactive	Nonreactive
Hepb-23-0944	kz Uthukela District Municipality	10/11/2017	KZ1706186	26	KwaZulu-Natal	Nonreactive	'25-29	Nonreactive	Nonreactive
Hepb-23-0945	kz Uthukela District Municipality	10/11/2017	KZ1706187	17	KwaZulu-Natal	Nonreactive	'15-19	Nonreactive	Reactive
Hepb-23-0946	kz Zululand District Municipality	10/10/2017	KZ1711207	34	KwaZulu-Natal	Nonreactive	'30-34	Nonreactive	Nonreactive
Hepb-23-0947	kz Zululand District Municipality	10/12/2017	KZ1711211	22	KwaZulu-Natal	Nonreactive	'20-24	Nonreactive	Reactive
Hepb-23-0948	kz Zululand District Municipality	10/12/2017	KZ1711210	42	KwaZulu-Natal	Nonreactive	'40-44	Nonreactive	Nonreactive
Hepb-23-0949	kz Umkhanyakude District Municipality	10/11/2017	KZ1707068	36	KwaZulu-Natal	Nonreactive	'35-39	Nonreactive	Nonreactive
Hepb-23-0950	kz Umzinyathi District Municipality	10/11/2017	KZ1707565	27	KwaZulu-Natal	Nonreactive	'25-29	Nonreactive	Nonreactive
Hepb-23-0951	kz Umzinyathi District Municipality	10/11/2017	KZ1707593	32	KwaZulu-Natal	Nonreactive	'30-34	Nonreactive	Reactive
Hepb-23-0952	kz Umzinyathi District Municipality	10/10/2017	KZ1707590	24	KwaZulu-Natal	Nonreactive	'20-24	Nonreactive	Nonreactive
Hepb-23-0953	kz Umzinyathi District Municipality	10/10/2017	KZ1707772	22	KwaZulu-Natal	Nonreactive	'20-24	Nonreactive	Nonreactive
Hepb-23-0954	kz Umkhanyakude District Municipality	10/12/2017	KZ1707522	17	KwaZulu-Natal	Nonreactive	'15-19	Nonreactive	Nonreactive
Hepb-23-0955	kz Amajuba District Municipality	10/11/2017	KZ1703570	28	KwaZulu-Natal	Reactive	'25-29	Nonreactive	Nonreactive
Hepb-23-0956	kz Zululand District Municipality	10/12/2017	KZ1711482	32	KwaZulu-Natal	Reactive	'30-34	Nonreactive	Reactive
Hepb-23-0957	kz Umzinyathi District Municipality	10/11/2017	KZ1707811	27	KwaZulu-Natal	Reactive	'25-29	Nonreactive	Nonreactive
Hepb-23-0958	kz Uthukela District Municipality	10/19/2017	KZ1706090	18	KwaZulu-Natal	Nonreactive	'15-19	Nonreactive	Nonreactive
Hepb-23-0959	kz Amajuba District Municipality	10/17/2017	KZ1703008	32	KwaZulu-Natal	Nonreactive	'30-34	Nonreactive	Nonreactive
Hepb-23-0960	kz eThekwini Metropolitan Municipality	10/12/2017	KZ1701420	25	KwaZulu-Natal	Reactive	'25-29	Nonreactive	Nonreactive
Hepb-23-0961	kz Amajuba District Municipality	10/14/2017	KZ1703512	22	KwaZulu-Natal	Nonreactive	'20-24	Nonreactive	Nonreactive
Hepb-23-0962	kz Ugu District Municipality	10/17/2017	KZ1704883	99	KwaZulu-Natal	Nonreactive	'99999	Nonreactive	Nonreactive
Hepb-23-0963	kz Ugu District Municipality	10/18/2017	KZ1704467	26	KwaZulu-Natal	Nonreactive	'25-29	Nonreactive	Nonreactive
Hepb-23-0964	kz Ugu District Municipality	10/18/2017	KZ1704711	25	KwaZulu-Natal	Nonreactive	'25-29	Nonreactive	Reactive
Hepb-23-0965	kz Ugu District Municipality	10/18/2017	KZ1704712	16	KwaZulu-Natal	Nonreactive	'15-19	Nonreactive	Nonreactive
Hepb-23-0966	kz Ugu District Municipality	10/18/2017	KZ1704770	16	KwaZulu-Natal	Nonreactive	'15-19	Nonreactive	Nonreactive
Hepb-23-0967	kz Ugu District Municipality	10/18/2017	KZ1704676	24	KwaZulu-Natal	Nonreactive	'20-24	Nonreactive	Reactive
Hepb-23-0968	kz iLembe District Municipality	10/18/2017	KZ1707693	29	KwaZulu-Natal	Nonreactive	'25-29	Nonreactive	Nonreactive
Hepb-23-0969	kz Ugu District Municipality	10/13/2017	KZ1704642	25	KwaZulu-Natal	Nonreactive	'25-29	Nonreactive	Reactive
Hepb-23-0970	kz Ugu District Municipality	10/13/2017	KZ1704542	24	KwaZulu-Natal	Nonreactive	'20-24	Nonreactive	Reactive
Hepb-23-0971	kz Uthukela District Municipality	10/16/2017	KZ1706201	20	KwaZulu-Natal	Nonreactive	'20-24	Nonreactive	Reactive
Hepb-23-0972	kz Harry Gwala District Municipality	10/12/2017	KZ1705532	25	KwaZulu-Natal	Reactive	'25-29	Nonreactive	Nonreactive
Hepb-23-0973	kz uMgungundlovu District Municipality	10/12/2017	KZ1710262	17	KwaZulu-Natal	Reactive	'15-19	Nonreactive	Reactive
Hepb-23-0974	kz Ugu District Municipality	10/13/2017	KZ1703974	29	KwaZulu-Natal	Nonreactive	'25-29	Nonreactive	Nonreactive
Hepb-23-0975	kz Ugu District Municipality	10/13/2017	KZ1703973	31	KwaZulu-Natal	Nonreactive	'30-34	Nonreactive	Nonreactive
Hepb-23-0976	kz Ugu District Municipality	10/13/2017	KZ1703906	99	KwaZulu-Natal	Nonreactive	'99999	Nonreactive	Nonreactive
Hepb-23-0977	kz Ugu District Municipality	10/13/2017	KZ1703817	33	KwaZulu-Natal	Nonreactive	'30-34	Nonreactive	Nonreactive
Hepb-23-0978	kz Ugu District Municipality	10/13/2017	KZ1703905	19	KwaZulu-Natal	Nonreactive	'15-19	Nonreactive	Nonreactive
Hepb-23-0979	kz Ugu District Municipality	10/13/2017	KZ1704738	99	KwaZulu-Natal	Nonreactive	'99999	Nonreactive	Nonreactive
Hepb-23-0980	kz Ugu District Municipality	10/13/2017	KZ1703904	22	KwaZulu-Natal	Nonreactive	'20-24	Nonreactive	Nonreactive
Hepb-23-0981	kz Ugu District Municipality	10/13/2017	KZ1703975	22	KwaZulu-Natal	Nonreactive	'20-24	Nonreactive	Nonreactive
Hepb-23-0982	kz Ugu District Municipality	10/15/2017	KZ1704275	21	KwaZulu-Natal	Nonreactive	'20-24	Nonreactive	Nonreactive
Hepb-23-0983	kz Uthukela District Municipality	10/12/2017	KZ1706079	31	KwaZulu-Natal	Nonreactive	'30-34	Nonreactive	Reactive
Hepb-23-0984	kz Ugu District Municipality	10/12/2017	KZ1704540	34	KwaZulu-Natal	Nonreactive	'30-34	Nonreactive	Nonreactive
Hepb-23-0985	kz Ugu District Municipality	10/13/2017	KZ1704543	16	KwaZulu-Natal	Nonreactive	'15-19	Nonreactive	Nonreactive
Hepb-23-0986	kz Uthukela District Municipality	10/12/2017	KZ1706076	36	KwaZulu-Natal	Nonreactive	'35-39	Nonreactive	Reactive
Hepb-23-0987	kz Uthukela District Municipality	10/17/2017	KZ1706084	19	KwaZulu-Natal	Nonreactive	'15-19	Nonreactive	Nonreactive
Hepb-23-0988	kz Uthukela District Municipality	10/12/2017	KZ1706075	18	KwaZulu-Natal	Nonreactive	'15-19	Nonreactive	Nonreactive
Hepb-23-0989	kz Uthukela District Municipality	10/12/2017	KZ1706074	27	KwaZulu-Natal	Nonreactive	'25-29	Nonreactive	Nonreactive
Hepb-23-0990	kz Uthukela District Municipality	10/11/2017	KZ1706586	33	KwaZulu-Natal	Nonreactive	'30-34	Nonreactive	Nonreactive
Hepb-23-0991	kz Uthukela District Municipality	10/12/2017	KZ1706659	23	KwaZulu-Natal	Nonreactive	'20-24	Nonreactive	Nonreactive
Hepb-23-0992	kz Uthukela District Municipality	10/17/2017	KZ1706670	21	KwaZulu-Natal	Nonreactive	'20-24	Nonreactive	Nonreactive
Hepb-23-0993	kz Uthukela District Municipality	10/17/2017	KZ1706087	27	KwaZulu-Natal	Nonreactive	'25-29	Nonreactive	Nonreactive
Hepb-23-0994	kz Uthukela District Municipality	10/11/2017	KZ1706583	28	KwaZulu-Natal	Nonreactive	'25-29	Nonreactive	Nonreactive
Hepb-23-0995	kz Uthukela District Municipality	10/11/2017	KZ1706584	39	KwaZulu-Natal	Nonreactive	'35-39	Nonreactive	Reactive
Hepb-23-0996	kz Uthukela District Municipality	10/17/2017	KZ1706085	20	KwaZulu-Natal	Nonreactive	'20-24	Nonreactive	Nonreactive
Hepb-23-0997	kz Uthukela District Municipality	10/12/2017	KZ1706071	36	KwaZulu-Natal	Nonreactive	'35-39	Nonreactive	Nonreactive
Hepb-23-0998	kz Uthukela District Municipality	10/17/2017	KZ1706083	24	KwaZulu-Natal	Nonreactive	'20-24	Nonreactive	Nonreactive
Hepb-23-0999	kz Uthukela District Municipality	10/12/2017	KZ1706589	15	KwaZulu-Natal	Nonreactive	'15-19	Nonreactive	Nonreactive
Hepb-23-1000	kz Amajuba District Municipality	10/17/2017	KZ1703240	18	KwaZulu-Natal	Nonreactive	'15-19	Nonreactive	Nonreactive
Hepb-23-1001	kz Amajuba District Municipality	10/17/2017	KZ1703301	23	KwaZulu-Natal	Nonreactive	'20-24	Nonreactive	Nonreactive
Hepb-23-1002	kz Amajuba District Municipality	10/17/2017	KZ1703734	38	KwaZulu-Natal	Nonreactive	'35-39	Nonreactive	Nonreactive
Hepb-23-1003	kz Amajuba District Municipality	10/17/2017	KZ1703735	21	KwaZulu-Natal	Nonreactive	'20-24	Nonreactive	Nonreactive
Hepb-23-1004	kz Uthukela District Municipality	10/12/2017	KZ1706073	26	KwaZulu-Natal	Nonreactive	'25-29	Nonreactive	Reactive
Hepb-23-1005	kz Uthukela District Municipality	10/12/2017	KZ1706072	34	KwaZulu-Natal	Nonreactive	'30-34	Nonreactive	Reactive
Hepb-23-1006	kz Uthukela District Municipality	10/12/2017	KZ1706078	17	KwaZulu-Natal	Reactive	'15-19	Nonreactive	Reactive
Hepb-23-1007	kz Amajuba District Municipality	10/11/2017	KZ1703241	20	KwaZulu-Natal	Nonreactive	'20-24	Nonreactive	Nonreactive
Hepb-23-1008	kz Amajuba District Municipality	10/17/2017	KZ1703350	24	KwaZulu-Natal	Nonreactive	'20-24	Nonreactive	Nonreactive
Hepb-23-1009	kz Uthukela District Municipality	10/12/2017	KZ1706658	24	KwaZulu-Natal	Nonreactive	'20-24	Nonreactive	Nonreactive
Hepb-23-1010	kz Uthukela District Municipality	10/12/2017	KZ1706590	19	KwaZulu-Natal	Nonreactive	'15-19	Nonreactive	Nonreactive
Hepb-23-1011	kz iLembe District Municipality	10/17/2017	KZ1707680	26	KwaZulu-Natal	Nonreactive	'25-29	Nonreactive	Nonreactive
Hepb-23-1012	kz iLembe District Municipality	10/17/2017	KZ1707679	26	KwaZulu-Natal	Nonreactive	'25-29	Nonreactive	Nonreactive
Hepb-23-1013	kz iLembe District Municipality	10/17/2017	KZ1707686	33	KwaZulu-Natal	Nonreactive	'30-34	Nonreactive	Nonreactive
Hepb-23-1014	kz iLembe District Municipality	10/17/2017	KZ1707684	25	KwaZulu-Natal	Nonreactive	'25-29	Nonreactive	Nonreactive
Hepb-23-1015	kz iLembe District Municipality	10/17/2017	KZ1707683	20	KwaZulu-Natal	Reactive	'20-24	Nonreactive	Nonreactive
Hepb-23-1016	kz iLembe District Municipality	10/17/2017	KZ1707677	18	KwaZulu-Natal	Nonreactive	'15-19	Nonreactive	Nonreactive
Hepb-23-1017	kz Umzinyathi District Municipality	10/12/2017	KZ1708302	28	KwaZulu-Natal	Reactive	'25-29	Nonreactive	Nonreactive
Hepb-23-1018	kz Zululand District Municipality	10/11/2017	KZ1711394	24	KwaZulu-Natal	Reactive	'20-24	Nonreactive	Nonreactive
Hepb-23-1019	kz Umzinyathi District Municipality	10/11/2017	KZ1708013	31	KwaZulu-Natal	Reactive	'30-34	Nonreactive	Nonreactive
Hepb-23-1020	kz uMgungundlovu District Municipality	10/11/2017	KZ1709796	22	KwaZulu-Natal	Reactive	'20-24	Nonreactive	Nonreactive
Hepb-23-1021	kz Ugu District Municipality	10/12/2017	KZ1704200	27	KwaZulu-Natal	Reactive	'25-29	Nonreactive	Nonreactive
Hepb-23-1022	kz Ugu District Municipality	10/02/2017	KZ1704538	99	KwaZulu-Natal	Reactive	'99999	Nonreactive	Reactive
Hepb-23-1023	kz Harry Gwala District Municipality	10/12/2017	KZ1705518	25	KwaZulu-Natal	Reactive	'25-29	Nonreactive	Nonreactive
Hepb-23-1024	kz Amajuba District Municipality	10/12/2017	KZ1702879	31	KwaZulu-Natal	Reactive	'30-34	Nonreactive	Reactive
Hepb-23-1025	kz Amajuba District Municipality	10/18/2017	KZ1702965	21	KwaZulu-Natal	Reactive	'20-24	Nonreactive	Nonreactive
Hepb-23-1026	kz Amajuba District Municipality	10/18/2017	KZ1702966	36	KwaZulu-Natal	Reactive	'35-39	Nonreactive	Reactive
Hepb-23-1027	kz Amajuba District Municipality	10/18/2017	KZ1703244	34	KwaZulu-Natal	Reactive	'30-34	Nonreactive	Reactive
Hepb-23-1028	kz iLembe District Municipality	10/11/2017	KZ1701833	18	KwaZulu-Natal	Reactive	'15-19	Reactive	Nonreactive	Reactive
Hepb-23-1029	kz Uthukela District Municipality	10/17/2017	KZ1706345	37	KwaZulu-Natal	Reactive	'35-39	Nonreactive	Reactive
Hepb-23-1030	kz iLembe District Municipality	10/12/2017	KZ1701836	38	KwaZulu-Natal	Reactive	'35-39	Nonreactive	Reactive
Hepb-23-1031	kz iLembe District Municipality	10/12/2017	KZ1701851	35	KwaZulu-Natal	Reactive	'35-39	Reactive	Nonreactive	Nonreactive
Hepb-23-1032	kz iLembe District Municipality	10/12/2017	KZ1701985	29	KwaZulu-Natal	Reactive	'25-29	Reactive	Reactive	Nonreactive
Hepb-23-1033	kz iLembe District Municipality	10/12/2017	KZ1701847	27	KwaZulu-Natal	Reactive	'25-29	Nonreactive	Nonreactive
Hepb-23-1034	kz iLembe District Municipality	10/12/2017	KZ1701983	20	KwaZulu-Natal	Reactive	'20-24	Nonreactive	Nonreactive
Hepb-23-1035	kz iLembe District Municipality	10/13/2017	KZ1701864	33	KwaZulu-Natal	Reactive	'30-34	Reactive	Nonreactive	Nonreactive
Hepb-23-1036	kz iLembe District Municipality	10/13/2017	KZ1701865	33	KwaZulu-Natal	Reactive	'30-34	Nonreactive	Reactive
Hepb-23-1037	kz iLembe District Municipality	10/13/2017	KZ1701857	28	KwaZulu-Natal	Reactive	'25-29	Nonreactive	Nonreactive
Hepb-23-1038	kz iLembe District Municipality	10/13/2017	KZ1701992	30	KwaZulu-Natal	Reactive	'30-34	Nonreactive	Reactive
Hepb-23-1039	kz iLembe District Municipality	10/13/2017	KZ1701990	38	KwaZulu-Natal	Reactive	'35-39	Nonreactive	Reactive
Hepb-23-1040	kz iLembe District Municipality	10/12/2017	KZ1701853	25	KwaZulu-Natal	Reactive	'25-29	Reactive	Nonreactive	Nonreactive
Hepb-23-1041	kz iLembe District Municipality	10/12/2017	KZ1701838	26	KwaZulu-Natal	Reactive	'25-29	Reactive	Nonreactive	Reactive
Hepb-23-1042	kz iLembe District Municipality	10/12/2017	KZ1702517	24	KwaZulu-Natal	Reactive	'20-24	Nonreactive	Reactive
Hepb-23-1043	kz iLembe District Municipality	10/13/2017	KZ1701993	25	KwaZulu-Natal	Reactive	'25-29	Reactive	Nonreactive	Nonreactive
Hepb-23-1044	kz iLembe District Municipality	10/13/2017	KZ1701995	30	KwaZulu-Natal	Reactive	'30-34	Nonreactive	Reactive
Hepb-23-1045	kz iLembe District Municipality	10/12/2017	KZ1701845	32	KwaZulu-Natal	Reactive	'30-34	Nonreactive	Reactive
Hepb-23-1046	kz Zululand District Municipality	10/13/2017	KZ1711304	30	KwaZulu-Natal	Reactive	'30-34	Reactive	Nonreactive	Nonreactive
Hepb-23-1047	kz Zululand District Municipality	10/13/2017	KZ1711301	37	KwaZulu-Natal	Reactive	'35-39	Reactive	Nonreactive	Nonreactive
Hepb-23-1048	kz Zululand District Municipality	10/13/2017	KZ1711305	19	KwaZulu-Natal	Reactive	'15-19	Nonreactive	Nonreactive
Hepb-23-1049	kz Umkhanyakude District Municipality	10/13/2017	KZ1707140	30	KwaZulu-Natal	Reactive	'30-34	Reactive	Nonreactive	Nonreactive
Hepb-23-1050	kz iLembe District Municipality	10/13/2017	KZ1701859	36	KwaZulu-Natal	Reactive	'35-39	Reactive	Nonreactive	Nonreactive
Hepb-23-1051	kz Amajuba District Municipality	10/11/2017	KZ1703279	31	KwaZulu-Natal	Reactive	'30-34	Reactive	Nonreactive	Nonreactive
Hepb-23-1052	kz Umkhanyakude District Municipality	10/11/2017	KZ1707484	29	KwaZulu-Natal	Reactive	'25-29	Reactive	Nonreactive	Nonreactive
Hepb-23-1053	kz uMgungundlovu District Municipality	10/11/2017	KZ1710387	26	KwaZulu-Natal	Reactive	'25-29	Nonreactive	Nonreactive
Hepb-23-1054	kz Zululand District Municipality	10/16/2017	KZ1711152	22	KwaZulu-Natal	Reactive	'20-24	Nonreactive	Reactive
Hepb-23-1055	kz iLembe District Municipality	10/16/2017	KZ1702002	35	KwaZulu-Natal	Reactive	'35-39	Nonreactive	Nonreactive
Hepb-23-1056	kz iLembe District Municipality	10/16/2017	KZ1702001	32	KwaZulu-Natal	Reactive	'30-34	Reactive	Nonreactive	Nonreactive
Hepb-23-1057	kz uMgungundlovu District Municipality	10/12/2017	KZ1709879	32	KwaZulu-Natal	Reactive	'30-34	Reactive	Nonreactive	Nonreactive
Hepb-23-1058	kz uMgungundlovu District Municipality	10/12/2017	KZ1709876	24	KwaZulu-Natal	Reactive	'20-24	Nonreactive	Nonreactive
Hepb-23-1059	kz King Cetshwayo District Municipality	10/06/2017	KZ1709462	36	KwaZulu-Natal	Reactive	'35-39	Nonreactive	Reactive
Hepb-23-1060	kz iLembe District Municipality	10/16/2017	KZ1701996	36	KwaZulu-Natal	Reactive	'35-39	Nonreactive	Nonreactive
Hepb-23-1061	kz uMgungundlovu District Municipality	10/12/2017	KZ1710789	37	KwaZulu-Natal	Reactive	'35-39	Nonreactive	Nonreactive
Hepb-23-1062	kz iLembe District Municipality	10/16/2017	KZ1702000	19	KwaZulu-Natal	Reactive	'15-19	Nonreactive	Reactive
Hepb-23-1063	kz uMgungundlovu District Municipality	10/16/2017	KZ1709571	25	KwaZulu-Natal	Reactive	'25-29	Nonreactive	Reactive
Hepb-23-1064	kz King Cetshwayo District Municipality	10/05/2017	KZ1709456	35	KwaZulu-Natal	Reactive	'35-39	Nonreactive	Reactive
Hepb-23-1065	kz eThekwini Metropolitan Municipality	10/18/2017	KZ1700239	29	KwaZulu-Natal	Reactive	'25-29	Nonreactive	Nonreactive
Hepb-23-1066	kz uMgungundlovu District Municipality	10/12/2017	KZ1709883	26	KwaZulu-Natal	Reactive	'25-29	Nonreactive	Nonreactive
Hepb-23-1067	kz uMgungundlovu District Municipality	10/12/2017	KZ1710321	25	KwaZulu-Natal	Reactive	'25-29	Reactive	Nonreactive	Nonreactive
Hepb-23-1068	kz uMgungundlovu District Municipality	10/12/2017	KZ1710468	21	KwaZulu-Natal	Reactive	'20-24	Nonreactive	Reactive
Hepb-23-1069	kz uMgungundlovu District Municipality	10/11/2017	KZ1710565	23	KwaZulu-Natal	Reactive	'20-24	Nonreactive	Reactive
Hepb-23-1070	kz Zululand District Municipality	10/17/2017	KZ1711276	17	KwaZulu-Natal	Reactive	'15-19	Nonreactive	Reactive
Hepb-23-1071	kz King Cetshwayo District Municipality	10/12/2017	KZ1709483	17	KwaZulu-Natal	Reactive	'15-19	Nonreactive	Nonreactive
Hepb-23-1072	kz Uthukela District Municipality	10/17/2017	KZ1705821	34	KwaZulu-Natal	Reactive	'30-34	Reactive	Nonreactive	Nonreactive
Hepb-23-1073	kz uMgungundlovu District Municipality	10/12/2017	KZ1710111	28	KwaZulu-Natal	Reactive	'25-29	Nonreactive	Reactive
Hepb-23-1074	kz Uthukela District Municipality	10/17/2017	KZ1705824	33	KwaZulu-Natal	Reactive	'30-34	Nonreactive	Nonreactive
Hepb-23-1075	kz uMgungundlovu District Municipality	10/12/2017	KZ1709882	30	KwaZulu-Natal	Reactive	'30-34	Nonreactive	Reactive
Hepb-23-1076	kz uMgungundlovu District Municipality	10/12/2017	KZ1709874	31	KwaZulu-Natal	Reactive	'30-34	Nonreactive	Reactive
Hepb-23-1077	kz uMgungundlovu District Municipality	10/12/2017	KZ1710791	21	KwaZulu-Natal	Reactive	'20-24	Nonreactive	Reactive
Hepb-23-1078	kz uMgungundlovu District Municipality	10/12/2017	KZ1710792	23	KwaZulu-Natal	Reactive	'20-24	Nonreactive	Nonreactive
Hepb-23-1079	kz Umkhanyakude District Municipality	10/17/2017	KZ1707048	20	KwaZulu-Natal	Reactive	'20-24	Nonreactive	Nonreactive
Hepb-23-1080	kz uMgungundlovu District Municipality	10/12/2017	KZ1710572	34	KwaZulu-Natal	Reactive	'30-34	Nonreactive	Nonreactive
Hepb-23-1081	kz uMgungundlovu District Municipality	10/12/2017	KZ1710215	29	KwaZulu-Natal	Reactive	'25-29	Nonreactive	Reactive
Hepb-23-1082	kz Harry Gwala District Municipality	10/12/2017	KZ1705088	38	KwaZulu-Natal	Reactive	'35-39	Nonreactive	Reactive
Hepb-23-1083	kz Harry Gwala District Municipality	10/12/2017	KZ1705081	32	KwaZulu-Natal	Reactive	'30-34	Nonreactive	Reactive
Hepb-23-1084	kz Harry Gwala District Municipality	10/12/2017	KZ1705086	17	KwaZulu-Natal	Reactive	'15-19	Nonreactive	Reactive
Hepb-23-1085	kz uMgungundlovu District Municipality	10/17/2017	KZ1710837	16	KwaZulu-Natal	Reactive	'15-19	Nonreactive	Reactive
Hepb-23-1086	kz Uthukela District Municipality	10/17/2017	KZ1705823	25	KwaZulu-Natal	Reactive	'25-29	Nonreactive	Reactive
Hepb-23-1087	kz King Cetshwayo District Municipality	10/12/2017	KZ1709481	24	KwaZulu-Natal	Reactive	'20-24	Nonreactive	Nonreactive
Hepb-23-1088	kz King Cetshwayo District Municipality	10/05/2017	KZ1709454	18	KwaZulu-Natal	Reactive	'15-19	Reactive	Nonreactive	Nonreactive
Hepb-23-1089	kz Harry Gwala District Municipality	10/12/2017	KZ1705131	28	KwaZulu-Natal	Reactive	'25-29	Nonreactive	Nonreactive
Hepb-23-1090	kz King Cetshwayo District Municipality	10/16/2017	KZ1709484	30	KwaZulu-Natal	Reactive	'30-34	Nonreactive	Reactive
Hepb-23-1091	kz King Cetshwayo District Municipality	10/05/2017	KZ1709457	34	KwaZulu-Natal	Reactive	'30-34	Nonreactive	Reactive
Hepb-23-1092	kz uMgungundlovu District Municipality	10/17/2017	KZ1709579	23	KwaZulu-Natal	Reactive	'20-24	Nonreactive	Nonreactive
Hepb-23-1093	kz Ugu District Municipality	10/19/2017	KZ1704741	28	KwaZulu-Natal	Reactive	'25-29	Reactive	Nonreactive	Nonreactive
Hepb-23-1094	kz uMgungundlovu District Municipality	10/17/2017	KZ1709583	24	KwaZulu-Natal	Reactive	'20-24	Nonreactive	Reactive
Hepb-23-1095	kz uMgungundlovu District Municipality	10/17/2017	KZ1709581	28	KwaZulu-Natal	Reactive	'25-29	Nonreactive	Reactive
Hepb-23-1096	kz eThekwini Metropolitan Municipality	10/23/2017	KZ1700005	25	KwaZulu-Natal	Reactive	'25-29	Nonreactive	Nonreactive
Hepb-23-1097	kz Harry Gwala District Municipality	10/23/2017	KZ1705463	38	KwaZulu-Natal	Reactive	'35-39	Nonreactive	Nonreactive
Hepb-23-1098	kz uMgungundlovu District Municipality	10/16/2017	KZ1710538	22	KwaZulu-Natal	Reactive	'20-24	Nonreactive	Nonreactive
Hepb-23-1099	kz Uthukela District Municipality	10/18/2017	KZ1705829	26	KwaZulu-Natal	Reactive	'25-29	Reactive	Nonreactive	Nonreactive
Hepb-23-1100	kz King Cetshwayo District Municipality	10/09/2017	KZ1708607	17	KwaZulu-Natal	Nonreactive	'15-19	Nonreactive	Nonreactive
Hepb-23-1101	kz uMgungundlovu District Municipality	10/18/2017	KZ1709590	24	KwaZulu-Natal	Reactive	'20-24	Reactive	Nonreactive	Nonreactive
Hepb-23-1102	kz King Cetshwayo District Municipality	10/10/2017	KZ1708619	27	KwaZulu-Natal	Reactive	'25-29	Nonreactive	Nonreactive
Hepb-23-1103	kz iLembe District Municipality	10/18/2017	KZ1702015	31	KwaZulu-Natal	Reactive	'30-34	Nonreactive	Nonreactive
Hepb-23-1104	kz iLembe District Municipality	10/17/2017	KZ1701876	27	KwaZulu-Natal	Reactive	'25-29	Nonreactive	Nonreactive
Hepb-23-1105	kz iLembe District Municipality	10/17/2017	KZ1701873	28	KwaZulu-Natal	Reactive	'25-29	Nonreactive	Nonreactive
Hepb-23-1106	kz Amajuba District Municipality	10/12/2017	KZ1703634	27	KwaZulu-Natal	Reactive	'25-29	Nonreactive	Reactive
Hepb-23-1107	kz uMgungundlovu District Municipality	10/11/2017	KZ1709754	24	KwaZulu-Natal	Reactive	'20-24	Nonreactive	Reactive
Hepb-23-1108	kz iLembe District Municipality	10/31/2017	KZ1702731	32	KwaZulu-Natal	Nonreactive	'30-34	Nonreactive	Nonreactive
Hepb-23-1109	kz iLembe District Municipality	10/31/2017	KZ1702732	26	KwaZulu-Natal	Nonreactive	'25-29	Nonreactive	Reactive
Hepb-23-1110	kz Ugu District Municipality	11/01/2017	KZ1704299	25	KwaZulu-Natal	Nonreactive	'25-29	Nonreactive	Nonreactive
Hepb-23-1111	kz Ugu District Municipality	10/31/2017	KZ1704297	19	KwaZulu-Natal	Nonreactive	'15-19	Nonreactive	Nonreactive
Hepb-23-1112	kz iLembe District Municipality	10/27/2017	KZ1701904	20	KwaZulu-Natal	Nonreactive	'20-24	Nonreactive	Nonreactive
Hepb-23-1113	kz iLembe District Municipality	10/27/2017	KZ1701906	26	KwaZulu-Natal	Nonreactive	'25-29	Nonreactive	Nonreactive
Hepb-23-1114	kz Ugu District Municipality	11/02/2017	KZ1704302	25	KwaZulu-Natal	Nonreactive	'25-29	Nonreactive	Nonreactive
Hepb-23-1115	kz iLembe District Municipality	11/03/2017	KZ1702737	36	KwaZulu-Natal	Nonreactive	'35-39	Nonreactive	Nonreactive
Hepb-23-1116	kz iLembe District Municipality	11/01/2017	KZ1701744	22	KwaZulu-Natal	Nonreactive	'20-24	Nonreactive	Nonreactive
Hepb-23-1117	kz iLembe District Municipality	11/07/2017	KZ1702739	22	KwaZulu-Natal	Nonreactive	'20-24	Nonreactive	Nonreactive
Hepb-23-1118	kz iLembe District Municipality	11/07/2017	KZ1702738	20	KwaZulu-Natal	Nonreactive	'20-24	Nonreactive	Nonreactive
Hepb-23-1119	kz uMgungundlovu District Municipality	10/02/2017	KZ1709776	25	KwaZulu-Natal	Reactive	'25-29	Nonreactive	Reactive
Hepb-23-1120	kz Ugu District Municipality	10/30/2017	KZ1704296	18	KwaZulu-Natal	Nonreactive	'15-19	Nonreactive	Reactive
Hepb-23-1121	kz King Cetshwayo District Municipality	10/05/2017	KZ1708596	17	KwaZulu-Natal	Nonreactive	'15-19	Nonreactive	Nonreactive
Hepb-23-1122	kz King Cetshwayo District Municipality	10/16/2017	KZ1708657	30	KwaZulu-Natal	Nonreactive	'30-34	Nonreactive	Reactive
Hepb-23-1123	kz King Cetshwayo District Municipality	10/10/2017	KZ1708699	23	KwaZulu-Natal	Nonreactive	'20-24	Nonreactive	Nonreactive
Hepb-23-1124	kz King Cetshwayo District Municipality	10/16/2017	KZ1708700	37	KwaZulu-Natal	Nonreactive	'35-39	Nonreactive	Reactive
Hepb-23-1125	kz King Cetshwayo District Municipality	10/16/2017	KZ1708658	23	KwaZulu-Natal	Nonreactive	'20-24	Nonreactive	Nonreactive
Hepb-23-1126	kz iLembe District Municipality	10/17/2017	KZ1702707	33	KwaZulu-Natal	Reactive	'30-34	Nonreactive	Reactive
Hepb-23-1127	kz iLembe District Municipality	10/17/2017	KZ1702714	22	KwaZulu-Natal	Nonreactive	'20-24	Nonreactive	Nonreactive
Hepb-23-1128	kz iLembe District Municipality	10/17/2017	KZ1702717	21	KwaZulu-Natal	Nonreactive	'20-24	Nonreactive	Nonreactive
Hepb-23-1129	kz iLembe District Municipality	10/18/2017	KZ1702719	20	KwaZulu-Natal	Nonreactive	'20-24	Nonreactive	Nonreactive
Hepb-23-1130	kz iLembe District Municipality	10/18/2017	KZ1702705	18	KwaZulu-Natal	Nonreactive	'15-19	Nonreactive	Nonreactive
Hepb-23-1131	kz iLembe District Municipality	10/18/2017	KZ1702722	18	KwaZulu-Natal	Nonreactive	'15-19	Nonreactive	Nonreactive
Hepb-23-1132	kz iLembe District Municipality	10/18/2017	KZ1702721	25	KwaZulu-Natal	Nonreactive	'25-29	Nonreactive	Nonreactive
Hepb-23-1133	kz iLembe District Municipality	10/18/2017	KZ1702718	18	KwaZulu-Natal	Nonreactive	'15-19	Nonreactive	Nonreactive
Hepb-23-1134	kz King Cetshwayo District Municipality	10/17/2017	KZ1708666	36	KwaZulu-Natal	Reactive	'35-39	Nonreactive	Nonreactive
Hepb-23-1135	kz King Cetshwayo District Municipality	10/17/2017	KZ1708667	19	KwaZulu-Natal	Nonreactive	'15-19	Nonreactive	Nonreactive
Hepb-23-1136	kz King Cetshwayo District Municipality	10/17/2017	KZ1708668	30	KwaZulu-Natal	Reactive	'30-34	Nonreactive	Nonreactive
Hepb-23-1137	kz King Cetshwayo District Municipality	10/05/2017	KZ1709310	23	KwaZulu-Natal	Reactive	'20-24	Nonreactive	Nonreactive
Hepb-23-1138	kz Uthukela District Municipality	10/24/2017	KZ1706677	24	KwaZulu-Natal	Reactive	'20-24	Nonreactive	Nonreactive
Hepb-23-1139	kz King Cetshwayo District Municipality	10/26/2017	KZ1708791	27	KwaZulu-Natal	Reactive	'25-29	Nonreactive	Reactive
Hepb-23-1140	kz Uthukela District Municipality	11/01/2017	KZ1706392	28	KwaZulu-Natal	Reactive	'25-29	Reactive	Nonreactive	Nonreactive
Hepb-23-1141	kz iLembe District Municipality	10/19/2017	KZ1702725	27	KwaZulu-Natal	Reactive	'25-29	Reactive	Nonreactive	Nonreactive
Hepb-23-1142	kz Ugu District Municipality	10/19/2017	KZ1704593	18	KwaZulu-Natal	Reactive	'15-19	Reactive	Nonreactive	Nonreactive
Hepb-23-1143	kz Uthukela District Municipality	10/24/2017	KZ1706305	24	KwaZulu-Natal	Reactive	'20-24	Nonreactive	Reactive
Hepb-23-1144	kz Umzinyathi District Municipality	10/24/2017	KZ1708568	22	KwaZulu-Natal	Reactive	'20-24	Nonreactive	Nonreactive
Hepb-23-1145	kz Ugu District Municipality	10/23/2017	KZ1704206	21	KwaZulu-Natal	Reactive	'20-24	Reactive	Nonreactive	Nonreactive
Hepb-23-1146	kz Zululand District Municipality	10/18/2017	KZ1711782	27	KwaZulu-Natal	Reactive	'25-29	Nonreactive	Reactive
Hepb-23-1147	kz Umzinyathi District Municipality	10/24/2017	KZ1708041	27	KwaZulu-Natal	Reactive	'25-29	Nonreactive	Nonreactive
Hepb-23-1148	kz Umzinyathi District Municipality	10/24/2017	KZ1708047	23	KwaZulu-Natal	Reactive	'20-24	Reactive	Nonreactive	Nonreactive
Hepb-23-1149	kz Umzinyathi District Municipality	10/24/2017	KZ1708048	28	KwaZulu-Natal	Reactive	'25-29	Nonreactive	Nonreactive
Hepb-23-1150	ec Oliver Tambo District Municipality	10/17/2017		29	Eastern Cape	Reactive	'25-29	Nonreactive	Reactive
Hepb-23-1151	gp West Rand District Municipality	10/19/2017		42	Gauteng	Reactive	'40-44	Nonreactive	Nonreactive
Hepb-23-1152	fs Mangaung Metropolitan Municipality	10/02/2017	FS1701126	34	Free State	Reactive	'30-34	Nonreactive	Nonreactive
Hepb-23-1153	fs Mangaung Metropolitan Municipality	10/02/2017	FS1701129	29	Free State	Reactive	'25-29	Reactive	Nonreactive	Nonreactive
Hepb-23-1154	fs Mangaung Metropolitan Municipality	10/02/2017	FS1701304	26	Free State	Reactive	'25-29	Nonreactive	Nonreactive
Hepb-23-1155	fs Mangaung Metropolitan Municipality	10/02/2017	FS1701184	31	Free State	Reactive	'30-34	Reactive	Nonreactive	Nonreactive
Hepb-23-1156	fs Mangaung Metropolitan Municipality	10/02/2017	FS1701301	23	Free State	Reactive	'20-24	Nonreactive	Reactive
Hepb-23-1157	fs Lejweleputswa District Municipality	10/02/2017	FS1700153	30	Free State	Reactive	'30-34	Reactive	Nonreactive	Reactive
Hepb-23-1158	fs Thabo Mofutsanyana District Municipality	10/02/2017	FS1703426	35	Free State	Reactive	'35-39	Nonreactive	Nonreactive
Hepb-23-1159	fs Lejweleputswa District Municipality	10/02/2017	FS1704128	39	Free State	Reactive	'35-39	Nonreactive	Reactive
Hepb-23-1160	fs Lejweleputswa District Municipality	10/02/2017	FS1700154	22	Free State	Nonreactive	'20-24	Nonreactive	Nonreactive
Hepb-23-1161	fs Lejweleputswa District Municipality	10/02/2017	FS1700176	24	Free State	Reactive	'20-24	Nonreactive	Nonreactive
Hepb-23-1162	fs Thabo Mofutsanyana District Municipality	10/02/2017	FS1703676	26	Free State	Reactive	'25-29	Nonreactive	Nonreactive
Hepb-23-1163	fs Thabo Mofutsanyana District Municipality	10/02/2017	FS1703477	29	Free State	Reactive	'25-29	Nonreactive	Nonreactive
Hepb-23-1164	fs Thabo Mofutsanyana District Municipality	10/02/2017	FS1703928	27	Free State	Reactive	'25-29	Nonreactive	Nonreactive
Hepb-23-1165	fs Thabo Mofutsanyana District Municipality	10/02/2017	FS1703679	99	Free State	Reactive	'99999	Nonreactive	Reactive
Hepb-23-1166	fs Thabo Mofutsanyana District Municipality	10/02/2017	FS1703476	35	Free State	Reactive	'35-39	Reactive	Nonreactive	Nonreactive
Hepb-23-1167	fs Thabo Mofutsanyana District Municipality	10/02/2017	FS1703580	99	Free State	Reactive	'99999	Nonreactive	Nonreactive
Hepb-23-1168	fs Mangaung Metropolitan Municipality	10/02/2017	FS1702705	29	Free State	Reactive	'25-29	Nonreactive	Nonreactive
Hepb-23-1169	fs Mangaung Metropolitan Municipality	10/02/2017	FS1702710	27	Free State	Reactive	'25-29	Nonreactive	Nonreactive
Hepb-23-1170	fs Thabo Mofutsanyana District Municipality	10/03/2017	FS1703454	28	Free State	Nonreactive	'25-29	Nonreactive	Reactive
Hepb-23-1171	fs Thabo Mofutsanyana District Municipality	10/03/2017	FS1703451	99	Free State	Nonreactive	'99999	Nonreactive	Nonreactive
Hepb-23-1172	fs Xhariep District Municipality	10/03/2017	FS1704527	26	Free State	Nonreactive	'25-29	Nonreactive	Nonreactive
Hepb-23-1173	fs Xhariep District Municipality	10/03/2017	FS1704528	26	Free State	Reactive	'25-29	Nonreactive	Reactive
Hepb-23-1174	fs Thabo Mofutsanyana District Municipality	10/03/2017	FS1703206	21	Free State	Nonreactive	'20-24	Nonreactive	Nonreactive
Hepb-23-1175	fs Xhariep District Municipality	10/03/2017	FS1703057	19	Free State	Nonreactive	'15-19	Nonreactive	Nonreactive
Hepb-23-1176	fs Xhariep District Municipality	10/03/2017	FS1703052	33	Free State	Nonreactive	'30-34	Nonreactive	Nonreactive
Hepb-23-1177	fs Thabo Mofutsanyana District Municipality	10/03/2017	FS1703157	99	Free State	Nonreactive	'99999	Nonreactive	Nonreactive
Hepb-23-1178	fs Xhariep District Municipality	10/03/2017	FS1703058	27	Free State	Nonreactive	'25-29	Nonreactive	Nonreactive
Hepb-23-1179	fs Xhariep District Municipality	10/03/2017	FS1704530	22	Free State	Nonreactive	'20-24	Nonreactive	Nonreactive
Hepb-23-1180	fs Xhariep District Municipality	10/03/2017	FS1703051	27	Free State	Nonreactive	'25-29	Nonreactive	Nonreactive
Hepb-23-1181	fs Xhariep District Municipality	10/03/2017	FS1704701	23	Free State	Nonreactive	'20-24	Nonreactive	Nonreactive
Hepb-23-1182	fs Xhariep District Municipality	10/03/2017	FS1704533	26	Free State	Reactive	'25-29	Reactive	Reactive	Nonreactive
Hepb-23-1183	fs Thabo Mofutsanyana District Municipality	10/03/2017	FS1703176	26	Free State	Nonreactive	'25-29	Nonreactive	Nonreactive
Hepb-23-1184	fs Lejweleputswa District Municipality	10/02/2017	FS1704429	27	Free State	Reactive	'25-29	Nonreactive	Nonreactive
Hepb-23-1185	fs Xhariep District Municipality	10/03/2017	FS1704704	17	Free State	Nonreactive	'15-19	Nonreactive	Nonreactive
Hepb-23-1186	fs Thabo Mofutsanyana District Municipality	10/03/2017	FS1703453	99	Free State	Nonreactive	'99999	Nonreactive	Nonreactive
Hepb-23-1187	fs Thabo Mofutsanyana District Municipality	10/03/2017	FS1703177	19	Free State	Nonreactive	'15-19	Nonreactive	Nonreactive
Hepb-23-1188	fs Xhariep District Municipality	10/03/2017	FS1703053	29	Free State	Nonreactive	'25-29	Nonreactive	Nonreactive
Hepb-23-1189	fs Xhariep District Municipality	10/03/2017	FS1704532	35	Free State	Nonreactive	'35-39	Nonreactive	Nonreactive
Hepb-23-1190	fs Thabo Mofutsanyana District Municipality	10/03/2017	FS1703456	15	Free State	Nonreactive	'15-19	Nonreactive	Nonreactive
Hepb-23-1191	fs Fezile Dabi District Municipality	10/03/2017	FS1701654	22	Free State	Reactive	'20-24	Nonreactive	Nonreactive
Hepb-23-1192	fs Lejweleputswa District Municipality	10/02/2017	FS1700601	19	Free State	Reactive	'15-19	Reactive	Nonreactive	Nonreactive
Hepb-23-1193	fs Lejweleputswa District Municipality	10/02/2017	FS1700602	35	Free State	Reactive	'35-39	Nonreactive	Reactive
Hepb-23-1194	fs Thabo Mofutsanyana District Municipality	10/03/2017	FS1703279	25	Free State	Reactive	'25-29	Nonreactive	Nonreactive
Hepb-23-1195	fs Thabo Mofutsanyana District Municipality	10/03/2017	FS1703408	28	Free State	Reactive	'25-29	Nonreactive	Nonreactive
Hepb-23-1196	fs Thabo Mofutsanyana District Municipality	10/03/2017	FS1703406	39	Free State	Reactive	'35-39	Nonreactive	Nonreactive
Hepb-23-1197	fs Fezile Dabi District Municipality	10/04/2017	FS1701351	28	Free State	Reactive	'25-29	Nonreactive	Reactive
Hepb-23-1198	fs Mangaung Metropolitan Municipality	10/02/2017	FS1702709	27	Free State	Reactive	'25-29	Reactive	Nonreactive	Nonreactive
Hepb-23-1199	fs Thabo Mofutsanyana District Municipality	10/03/2017	FS1703382	99	Free State	Reactive	'99999	Nonreactive	Nonreactive
Hepb-23-1200	fs Thabo Mofutsanyana District Municipality	10/02/2017	FS1703954	30	Free State	Reactive	'30-34	Nonreactive	Reactive
Hepb-23-1201	fs Lejweleputswa District Municipality	10/04/2017	FS1700731	43	Free State	Reactive	'40-44	Nonreactive	Reactive
Hepb-23-1202	fs Lejweleputswa District Municipality	10/04/2017	FS1700182	28	Free State	Reactive	'25-29	Nonreactive	Nonreactive
Hepb-23-1203	fs Thabo Mofutsanyana District Municipality	10/03/2017	FS1703808	31	Free State	Reactive	'30-34	Reactive	Nonreactive	Nonreactive
Hepb-23-1204	fs Lejweleputswa District Municipality	10/03/2017	FS1700034	32	Free State	Reactive	'30-34	Nonreactive	Nonreactive
Hepb-23-1205	fs Lejweleputswa District Municipality	10/04/2017	FS1700142	99	Free State	Reactive	'99999	Nonreactive	Reactive
Hepb-23-1206	fs Lejweleputswa District Municipality	10/04/2017	FS1700165	29	Free State	Reactive	'25-29	Nonreactive	Reactive
Hepb-23-1207	fs Lejweleputswa District Municipality	10/03/2017	FS1700006	32	Free State	Reactive	'30-34	Reactive	Nonreactive	Nonreactive
Hepb-23-1208	fs Mangaung Metropolitan Municipality	10/05/2017	FS1702637	29	Free State	Reactive	'25-29	Nonreactive	Nonreactive
Hepb-23-1209	fs Mangaung Metropolitan Municipality	10/04/2017	FS1701837	42	Free State	Reactive	'40-44	Nonreactive	Nonreactive
Hepb-23-1210	fs Mangaung Metropolitan Municipality	10/04/2017	FS1701513	27	Free State	Reactive	'25-29	Reactive	Nonreactive	Nonreactive
Hepb-23-1211	fs Lejweleputswa District Municipality	10/04/2017	FS1700757	31	Free State	Reactive	'30-34	Nonreactive	Nonreactive
Hepb-23-1212	fs Lejweleputswa District Municipality	10/04/2017	FS1700767	22	Free State	Reactive	'20-24	Nonreactive	Nonreactive
Hepb-23-1213	fs Fezile Dabi District Municipality	10/03/2017	FS1701927	32	Free State	Reactive	'30-34	Nonreactive	Nonreactive
Hepb-23-1214	fs Fezile Dabi District Municipality	10/04/2017	FS1701805	35	Free State	Reactive	'35-39	Nonreactive	Nonreactive
Hepb-23-1215	fs Fezile Dabi District Municipality	10/05/2017	FS1701808	30	Free State	Nonreactive	'30-34	Nonreactive	Nonreactive
Hepb-23-1216	fs Fezile Dabi District Municipality	10/04/2017	FS1701906	26	Free State	Nonreactive	'25-29	Nonreactive	Nonreactive
Hepb-23-1217	fs Fezile Dabi District Municipality	10/04/2017	FS1701460	23	Free State	Nonreactive	'20-24	Nonreactive	Nonreactive
Hepb-23-1218	fs Thabo Mofutsanyana District Municipality	10/04/2017	FS1703484	19	Free State	Nonreactive	'15-19	Nonreactive	Nonreactive
Hepb-23-1219	fs Thabo Mofutsanyana District Municipality	10/03/2017	FS1703732	33	Free State	Reactive	'30-34	Nonreactive	Reactive
Hepb-23-1220	fs Thabo Mofutsanyana District Municipality	10/06/2017	FS1703255	23	Free State	Reactive	'20-24	Nonreactive	Nonreactive
Hepb-23-1221	fs Thabo Mofutsanyana District Municipality	10/06/2017	FS1703419	33	Free State	Reactive	'30-34	Nonreactive	Reactive
Hepb-23-1222	fs Thabo Mofutsanyana District Municipality	10/03/2017	FS1704029	33	Free State	Reactive	'30-34	Nonreactive	Reactive
Hepb-23-1223	fs Xhariep District Municipality	10/04/2017	FS1704710	37	Free State	Reactive	'35-39	Nonreactive	Nonreactive
Hepb-23-1224	fs Thabo Mofutsanyana District Municipality	10/03/2017	FS1704028	33	Free State	Reactive	'30-34	Nonreactive	Nonreactive
Hepb-23-1225	fs Thabo Mofutsanyana District Municipality	10/05/2017	FS1703489	32	Free State	Reactive	'30-34	Nonreactive	Reactive
Hepb-23-1226	fs Lejweleputswa District Municipality	10/05/2017	FS1700019	22	Free State	Reactive	'20-24	Nonreactive	Nonreactive
Hepb-23-1227	fs Mangaung Metropolitan Municipality	10/02/2017	FS1702503	35	Free State	Reactive	'35-39	Nonreactive	Nonreactive
Hepb-23-1228	fs Mangaung Metropolitan Municipality	10/03/2017	FS1701077	27	Free State	Reactive	'25-29	Nonreactive	Nonreactive
Hepb-23-1229	fs Mangaung Metropolitan Municipality	10/03/2017	FS1701078	27	Free State	Reactive	'25-29	Nonreactive	Nonreactive
Hepb-23-1230	fs Fezile Dabi District Municipality	10/04/2017	FS1701489	38	Free State	Reactive	'35-39	Nonreactive	Nonreactive
Hepb-23-1231	fs Mangaung Metropolitan Municipality	10/04/2017	FS1702579	28	Free State	Reactive	'25-29	Nonreactive	Nonreactive
Hepb-23-1232	fs Mangaung Metropolitan Municipality	10/04/2017	FS1702128	23	Free State	Reactive	'20-24	Nonreactive	Reactive
Hepb-23-1233	fs Mangaung Metropolitan Municipality	10/04/2017	FS1701102	20	Free State	Nonreactive	'20-24	Nonreactive	Nonreactive
Hepb-23-1234	fs Mangaung Metropolitan Municipality	10/04/2017	FS1702576	20	Free State	Nonreactive	'20-24	Nonreactive	Nonreactive
Hepb-23-1235	fs Mangaung Metropolitan Municipality	10/04/2017	FS1702578	19	Free State	Nonreactive	'15-19	Nonreactive	Nonreactive
Hepb-23-1236	fs Mangaung Metropolitan Municipality	10/04/2017	FS1701103	26	Free State	Nonreactive	'25-29	Nonreactive	Nonreactive
Hepb-23-1237	fs Xhariep District Municipality	10/02/2017	FS1702976	99	Free State	Nonreactive	'99999	Reactive	Reactive	Nonreactive
Hepb-23-1238	fs Xhariep District Municipality	10/02/2017	FS1702980	28	Free State	Nonreactive	'25-29	Nonreactive	Nonreactive
Hepb-23-1239	fs Xhariep District Municipality	10/02/2017	FS1702978	99	Free State	Nonreactive	'99999	Nonreactive	Nonreactive
Hepb-23-1240	fs Xhariep District Municipality	10/02/2017	FS1702981	20	Free State	Nonreactive	'20-24	Nonreactive	Nonreactive
Hepb-23-1241	fs Mangaung Metropolitan Municipality	10/04/2017	FS1702126	30	Free State	Nonreactive	'30-34	Nonreactive	Nonreactive
Hepb-23-1242	fs Mangaung Metropolitan Municipality	10/04/2017	FS1702132	33	Free State	Nonreactive	'30-34	Nonreactive	Nonreactive
Hepb-23-1243	fs Xhariep District Municipality	10/04/2017	FS1702984	23	Free State	Nonreactive	'20-24	Nonreactive	Nonreactive
Hepb-23-1244	fs Xhariep District Municipality	10/03/2017	FS1702982	99	Free State	Nonreactive	'99999	Nonreactive	Nonreactive
Hepb-23-1245	fs Mangaung Metropolitan Municipality	10/05/2017	FS1701059	32	Free State	Reactive	'30-34	Nonreactive	Nonreactive
Hepb-23-1246	fs Mangaung Metropolitan Municipality	10/05/2017	FS1701055	31	Free State	Reactive	'30-34	Nonreactive	Nonreactive
Hepb-23-1247	fs Mangaung Metropolitan Municipality	10/05/2017	FS1701053	34	Free State	Reactive	'30-34	Nonreactive	Reactive
Hepb-23-1248	fs Xhariep District Municipality	10/04/2017	FS1704579	21	Free State	Nonreactive	'20-24	Nonreactive	Reactive
Hepb-23-1249	fs Xhariep District Municipality	10/03/2017	FS1703001	34	Free State	Nonreactive	'30-34	Nonreactive	Nonreactive
Hepb-23-1250	fs Xhariep District Municipality	10/02/2017	FS1702979	30	Free State	Nonreactive	'30-34	Nonreactive	Nonreactive
Hepb-23-1251	fs Mangaung Metropolitan Municipality	10/04/2017	FS1702131	24	Free State	Nonreactive	'20-24	Nonreactive	Nonreactive
Hepb-23-1252	fs Xhariep District Municipality	10/03/2017	FS1704707	99	Free State	Reactive	'99999	Nonreactive	Nonreactive
Hepb-23-1253	fs Mangaung Metropolitan Municipality	10/04/2017	FS1701312	25	Free State	Reactive	'25-29	Nonreactive	Nonreactive
Hepb-23-1254	fs Xhariep District Municipality	10/05/2017	FS1702894	17	Free State	Reactive	'15-19	Reactive	Nonreactive	Nonreactive
Hepb-23-1255	fs Xhariep District Municipality	10/05/2017	FS1704582	26	Free State	Reactive	'25-29	Nonreactive	Nonreactive
Hepb-23-1256	fs Fezile Dabi District Municipality	10/11/2017	FS1701633	32	Free State	Reactive	'30-34	Nonreactive	Nonreactive
Hepb-23-1257	fs Fezile Dabi District Municipality	10/11/2017	FS1701632	30	Free State	Reactive	'30-34	Nonreactive	Nonreactive
Hepb-23-1258	fs Fezile Dabi District Municipality	10/11/2017	FS1701430	37	Free State	Reactive	'35-39	Reactive	Nonreactive	Nonreactive
Hepb-23-1259	fs Fezile Dabi District Municipality	10/11/2017	FS1701426	27	Free State	Nonreactive	'25-29	Nonreactive	Nonreactive
Hepb-23-1260	fs Fezile Dabi District Municipality	10/11/2017	FS1701475	41	Free State	Nonreactive	'40-44	Nonreactive	Nonreactive
Hepb-23-1261	fs Fezile Dabi District Municipality	10/11/2017	FS1701434	16	Free State	Nonreactive	'15-19	Nonreactive	Nonreactive
Hepb-23-1262	fs Fezile Dabi District Municipality	10/11/2017	FS1701435	22	Free State	Nonreactive	'20-24	Nonreactive	Nonreactive
Hepb-23-1263	fs Fezile Dabi District Municipality	10/11/2017	FS1701473	22	Free State	Nonreactive	'20-24	Nonreactive	Nonreactive
Hepb-23-1264	fs Fezile Dabi District Municipality	10/11/2017	FS1701472	30	Free State	Nonreactive	'30-34	Nonreactive	Reactive
Hepb-23-1265	fs Fezile Dabi District Municipality	10/11/2017	FS1701471	25	Free State	Nonreactive	'25-29	Nonreactive	Nonreactive
Hepb-23-1266	fs Fezile Dabi District Municipality	10/11/2017	FS1701470	20	Free State	Nonreactive	'20-24	Nonreactive	Nonreactive
Hepb-23-1267	fs Fezile Dabi District Municipality	10/11/2017	FS1701469	26	Free State	Nonreactive	'25-29	Nonreactive	Nonreactive
Hepb-23-1268	fs Mangaung Metropolitan Municipality	10/12/2017	FS1701331	37	Free State	Reactive	'35-39	Nonreactive	Nonreactive
Hepb-23-1269	fs Mangaung Metropolitan Municipality	10/12/2017	FS1700205	29	Free State	Reactive	'25-29	Nonreactive	Nonreactive
Hepb-23-1270	fs Thabo Mofutsanyana District Municipality	10/12/2017	FS1703188	24	Free State	Reactive	'20-24	Nonreactive	Reactive
Hepb-23-1271	fs Xhariep District Municipality	10/12/2017	FS1704654	31	Free State	Nonreactive	'30-34	Nonreactive	Nonreactive
Hepb-23-1272	fs Mangaung Metropolitan Municipality	10/12/2017	FS1701258	27	Free State	Reactive	'25-29	Nonreactive	Nonreactive
Hepb-23-1273	fs Mangaung Metropolitan Municipality	10/12/2017	FS1701260	27	Free State	Reactive	'25-29	Nonreactive	Nonreactive
Hepb-23-1274	fs Lejweleputswa District Municipality	10/03/2017	FS1700753	32	Free State	Reactive	'30-34	Nonreactive	Reactive
Hepb-23-1275	fs Lejweleputswa District Municipality	10/02/2017	FS1700030	35	Free State	Reactive	'35-39	Nonreactive	Nonreactive
Hepb-23-1276	fs Lejweleputswa District Municipality	10/03/2017	FS1700080	23	Free State	Reactive	'20-24	Nonreactive	Reactive
Hepb-23-1277	fs Lejweleputswa District Municipality	10/03/2017	FS1700751	29	Free State	Reactive	'25-29	Nonreactive	Nonreactive
Hepb-23-1278	fs Lejweleputswa District Municipality	10/03/2017	FS1704456	41	Free State	Reactive	'40-44	Nonreactive	Nonreactive
Hepb-23-1279	fs Lejweleputswa District Municipality	10/03/2017	FS1700526	25	Free State	Reactive	'25-29	Nonreactive	Nonreactive
Hepb-23-1280	fs Thabo Mofutsanyana District Municipality	10/05/2017	FS1703762	27	Free State	Reactive	'25-29	Nonreactive	Reactive
Hepb-23-1281	fs Fezile Dabi District Municipality	10/09/2017	FS1701583	26	Free State	Reactive	'25-29	Nonreactive	Reactive
Hepb-23-1282	fs Fezile Dabi District Municipality	10/09/2017	FS1701676	18	Free State	Reactive	'15-19	Nonreactive	Nonreactive
Hepb-23-1283	fs Fezile Dabi District Municipality	10/09/2017	FS1704071	99	Free State	Reactive	'99999	Nonreactive	Reactive
Hepb-23-1284	fs Thabo Mofutsanyana District Municipality	10/09/2017	FS1703283	34	Free State	Reactive	'30-34	Nonreactive	Nonreactive
Hepb-23-1285	fs Thabo Mofutsanyana District Municipality	10/10/2017	FS1703339	36	Free State	Reactive	'35-39	Nonreactive	Reactive
Hepb-23-1286	fs Fezile Dabi District Municipality	10/06/2017	FS1701770	29	Free State	Reactive	'25-29	Nonreactive	Nonreactive
Hepb-23-1287	fs Thabo Mofutsanyana District Municipality	10/09/2017	FS1703508	33	Free State	Reactive	'30-34	Nonreactive	Nonreactive
Hepb-23-1288	fs Thabo Mofutsanyana District Municipality	10/06/2017	FS1703460	99	Free State	Reactive	'99999	Nonreactive	Nonreactive
Hepb-23-1289	fs Xhariep District Municipality	10/06/2017	FS1704715	99	Free State	Reactive	'99999	Nonreactive	Nonreactive
Hepb-23-1290	fs Fezile Dabi District Municipality	10/06/2017	FS1701764	27	Free State	Reactive	'25-29	Nonreactive	Reactive
Hepb-23-1291	fs Thabo Mofutsanyana District Municipality	10/05/2017	FS1703214	17	Free State	Reactive	'15-19	Nonreactive	Reactive
Hepb-23-1292	fs Fezile Dabi District Municipality	10/06/2017	FS1701761	38	Free State	Reactive	'35-39	Nonreactive	Reactive
Hepb-23-1293	fs Fezile Dabi District Municipality	10/05/2017	FS1701753	29	Free State	Reactive	'25-29	Nonreactive	Nonreactive
Hepb-23-1294	fs Fezile Dabi District Municipality	10/05/2017	FS1701705	17	Free State	Reactive	'15-19	Nonreactive	Reactive
Hepb-23-1295	fs Lejweleputswa District Municipality	10/05/2017	FS1700054	35	Free State	Reactive	'35-39	Nonreactive	Nonreactive
Hepb-23-1296	fs Lejweleputswa District Municipality	10/05/2017	FS1700632	37	Free State	Reactive	'35-39	Reactive	Nonreactive	Nonreactive
Hepb-23-1297	fs Lejweleputswa District Municipality	10/05/2017	FS1700046	41	Free State	Reactive	'40-44	Nonreactive	Nonreactive
Hepb-23-1298	fs Lejweleputswa District Municipality	10/05/2017	FS1704420	35	Free State	Reactive	'35-39	Nonreactive	Reactive
Hepb-23-1299	fs Lejweleputswa District Municipality	10/05/2017	FS1704419	42	Free State	Reactive	'40-44	Nonreactive	Nonreactive
Hepb-23-1300	fs Lejweleputswa District Municipality	10/05/2017	FS1700069	21	Free State	Reactive	'20-24	Nonreactive	Nonreactive
Hepb-23-1301	fs Lejweleputswa District Municipality	10/05/2017	FS1704230	23	Free State	Reactive	'20-24	Nonreactive	Reactive
Hepb-23-1302	fs Lejweleputswa District Municipality	10/05/2017	FS1700145	99	Free State	Reactive	'99999	Nonreactive	Nonreactive
Hepb-23-1303	fs Lejweleputswa District Municipality	10/05/2017	FS1700171	32	Free State	Reactive	'30-34	Nonreactive	Reactive
Hepb-23-1304	fs Thabo Mofutsanyana District Municipality	10/09/2017	FS1703464	30	Free State	Reactive	'30-34	Nonreactive	Nonreactive
Hepb-23-1305	fs Thabo Mofutsanyana District Municipality	10/09/2017	FS1703168	35	Free State	Reactive	'35-39	Reactive	Nonreactive	Nonreactive
Hepb-23-1306	fs Thabo Mofutsanyana District Municipality	10/09/2017	FS1703312	43	Free State	Reactive	'40-44	Nonreactive	Nonreactive
Hepb-23-1307	fs Lejweleputswa District Municipality	10/09/2017	FS1704466	26	Free State	Reactive	'25-29	Nonreactive	Nonreactive
Hepb-23-1308	fs Lejweleputswa District Municipality	10/09/2017	FS1704134	22	Free State	Reactive	'20-24	Reactive	Nonreactive	Nonreactive
Hepb-23-1309	fs Mangaung Metropolitan Municipality	10/10/2017	FS1701066	31	Free State	Reactive	'30-34	Nonreactive	Nonreactive
Hepb-23-1310	fs Mangaung Metropolitan Municipality	10/11/2017	FS1702092	25	Free State	Nonreactive	'25-29	Nonreactive	Reactive
Hepb-23-1311	fs Mangaung Metropolitan Municipality	10/11/2017	FS1702108	19	Free State	Nonreactive	'15-19	Nonreactive	Nonreactive
Hepb-23-1312	fs Mangaung Metropolitan Municipality	10/11/2017	FS1702093	35	Free State	Reactive	'35-39	Nonreactive	Nonreactive
Hepb-23-1313	fs Thabo Mofutsanyana District Municipality	10/11/2017	FS1703358	24	Free State	Nonreactive	'20-24	Nonreactive	Nonreactive
Hepb-23-1314	fs Mangaung Metropolitan Municipality	10/11/2017	FS1702100	99	Free State	Nonreactive	'99999	Nonreactive	Nonreactive
Hepb-23-1315	fs Thabo Mofutsanyana District Municipality	10/11/2017	FS1704034	41	Free State	Nonreactive	'40-44	Nonreactive	Nonreactive
Hepb-23-1316	fs Mangaung Metropolitan Municipality	10/12/2017	FS1702660	21	Free State	Reactive	'20-24	Nonreactive	Reactive
Hepb-23-1317	fs Mangaung Metropolitan Municipality	10/12/2017	FS1702659	22	Free State	Nonreactive	'20-24	Nonreactive	Nonreactive
Hepb-23-1318	fs Mangaung Metropolitan Municipality	10/11/2017	FS1702102	28	Free State	Nonreactive	'25-29	Nonreactive	Nonreactive
Hepb-23-1319	fs Mangaung Metropolitan Municipality	10/11/2017	FS1702101	23	Free State	Nonreactive	'20-24	Nonreactive	Nonreactive
Hepb-23-1320	fs Mangaung Metropolitan Municipality	10/11/2017	FS1702104	18	Free State	Nonreactive	'15-19	Nonreactive	Nonreactive
Hepb-23-1321	fs Mangaung Metropolitan Municipality	10/11/2017	FS1700201	20	Free State	Reactive	'20-24	Nonreactive	Nonreactive
Hepb-23-1322	fs Mangaung Metropolitan Municipality	10/11/2017	FS1701326	31	Free State	Nonreactive	'30-34	Nonreactive	Reactive
Hepb-23-1323	fs Xhariep District Municipality	10/11/2017	FS1704478	21	Free State	Nonreactive	'20-24	Nonreactive	Nonreactive
Hepb-23-1324	fs Lejweleputswa District Municipality	10/11/2017	FS1700736	19	Free State	Nonreactive	'15-19	Nonreactive	Nonreactive
Hepb-23-1325	fs Lejweleputswa District Municipality	10/12/2017	FS1704395	22	Free State	Nonreactive	'20-24	Nonreactive	Nonreactive
Hepb-23-1326	fs Lejweleputswa District Municipality	10/11/2017	FS1700096	99	Free State	Nonreactive	'99999	Nonreactive	Reactive
Hepb-23-1327	fs Lejweleputswa District Municipality	10/12/2017	FS1704397	30	Free State	Nonreactive	'30-34	Reactive	Nonreactive	Nonreactive
Hepb-23-1328	fs Lejweleputswa District Municipality	10/11/2017	FS1700097	26	Free State	Nonreactive	'25-29	Nonreactive	Nonreactive
Hepb-23-1329	fs Lejweleputswa District Municipality	10/12/2017	FS1700188	33	Free State	Nonreactive	'30-34	Nonreactive	Nonreactive
Hepb-23-1330	fs Lejweleputswa District Municipality	10/11/2017	FS1700737	37	Free State	Nonreactive	'35-39	Nonreactive	Nonreactive
Hepb-23-1331	fs Lejweleputswa District Municipality	10/11/2017	FS1704156	31	Free State	Nonreactive	'30-34	Nonreactive	Nonreactive
Hepb-23-1332	fs Lejweleputswa District Municipality	10/12/2017	FS1704361	20	Free State	Nonreactive	'20-24	Nonreactive	Nonreactive
Hepb-23-1333	fs Lejweleputswa District Municipality	10/11/2017	FS1704252	18	Free State	Nonreactive	'15-19	Nonreactive	Reactive
Hepb-23-1334	fs Lejweleputswa District Municipality	10/11/2017	FS1704254	18	Free State	Nonreactive	'15-19	Nonreactive	Nonreactive
Hepb-23-1335	fs Lejweleputswa District Municipality	10/11/2017	FS1704359	17	Free State	Nonreactive	'15-19	Nonreactive	Nonreactive
Hepb-23-1336	fs Lejweleputswa District Municipality	10/11/2017	FS1704253	25	Free State	Nonreactive	'25-29	Nonreactive	Nonreactive
Hepb-23-1337	fs Lejweleputswa District Municipality	10/11/2017	FS1704358	18	Free State	Nonreactive	'15-19	Nonreactive	Nonreactive
Hepb-23-1338	fs Xhariep District Municipality	10/11/2017	FS1702910	24	Free State	Reactive	'20-24	Nonreactive	Nonreactive
Hepb-23-1339	fs Xhariep District Municipality	10/11/2017	FS1703074	35	Free State	Reactive	'35-39	Nonreactive	Reactive
Hepb-23-1340	fs Xhariep District Municipality	10/10/2017	FS1702866	19	Free State	Nonreactive	'15-19	Nonreactive	Nonreactive
Hepb-23-1341	fs Xhariep District Municipality	10/11/2017	FS1704502	25	Free State	Nonreactive	'25-29	Nonreactive	Nonreactive
Hepb-23-1342	fs Xhariep District Municipality	10/11/2017	FS1702913	25	Free State	Nonreactive	'25-29	Nonreactive	Nonreactive
Hepb-23-1343	fs Mangaung Metropolitan Municipality	10/11/2017	FS1702096	22	Free State	Reactive	'20-24	Nonreactive	Reactive
Hepb-23-1344	fs Xhariep District Municipality	10/11/2017	FS1704567	24	Free State	Nonreactive	'20-24	Nonreactive	Reactive
Hepb-23-1345	fs Xhariep District Municipality	10/11/2017	FS1704566	23	Free State	Nonreactive	'20-24	Nonreactive	Reactive
Hepb-23-1346	fs Mangaung Metropolitan Municipality	10/11/2017	FS1702681	22	Free State	Nonreactive	'20-24	Nonreactive	Nonreactive
Hepb-23-1347	fs Lejweleputswa District Municipality	10/10/2017	FS1704468	19	Free State	Reactive	'15-19	Nonreactive	Nonreactive
Hepb-23-1348	fs Lejweleputswa District Municipality	10/09/2017	FS1704151	38	Free State	Reactive	'35-39	Nonreactive	Nonreactive
Hepb-23-1349	fs Mangaung Metropolitan Municipality	10/10/2017	FS1702091	22	Free State	Reactive	'20-24	Nonreactive	Nonreactive
Hepb-23-1350	fs Xhariep District Municipality	10/10/2017	FS1703064	25	Free State	Reactive	'25-29	Reactive	Nonreactive	Nonreactive
Hepb-23-1351	fs Xhariep District Municipality	10/10/2017	FS1703068	29	Free State	Reactive	'25-29	Nonreactive	Nonreactive
Hepb-23-1352	fs Mangaung Metropolitan Municipality	10/10/2017	FS1702676	40	Free State	Reactive	'40-44	Nonreactive	Nonreactive
Hepb-23-1353	fs Mangaung Metropolitan Municipality	10/10/2017	FS1702677	26	Free State	Reactive	'25-29	Nonreactive	Nonreactive
Hepb-23-1354	fs Xhariep District Municipality	10/10/2017	FS1702899	99	Free State	Nonreactive	'99999	Nonreactive	Nonreactive
Hepb-23-1355	fs Mangaung Metropolitan Municipality	10/10/2017	FS1702149	28	Free State	Nonreactive	'25-29	Nonreactive	Nonreactive
Hepb-23-1356	fs Mangaung Metropolitan Municipality	10/10/2017	FS1702086	99	Free State	Reactive	'99999	Nonreactive	Nonreactive
Hepb-23-1357	fs Thabo Mofutsanyana District Municipality	10/11/2017	FS1703877	30	Free State	Reactive	'30-34	Nonreactive	Nonreactive
Hepb-23-1358	fs Thabo Mofutsanyana District Municipality	10/11/2017	FS1703876	18	Free State	Nonreactive	'15-19	Nonreactive	Nonreactive
Hepb-23-1359	fs Thabo Mofutsanyana District Municipality	10/11/2017	FS1703881	99	Free State	Nonreactive	'99999	Nonreactive	Nonreactive
Hepb-23-1360	fs Thabo Mofutsanyana District Municipality	10/11/2017	FS1703879	26	Free State	Nonreactive	'25-29	Nonreactive	Nonreactive
Hepb-23-1361	fs Thabo Mofutsanyana District Municipality	10/11/2017	FS1703340	22	Free State	Nonreactive	'20-24	Nonreactive	Nonreactive
Hepb-23-1362	fs Thabo Mofutsanyana District Municipality	10/11/2017	FS1704002	99	Free State	Nonreactive	'99999	Nonreactive	Nonreactive
Hepb-23-1363	fs Thabo Mofutsanyana District Municipality	10/11/2017	FS1703343	25	Free State	Nonreactive	'25-29	Nonreactive	Nonreactive
Hepb-23-1364	fs Thabo Mofutsanyana District Municipality	10/11/2017	FS1703640	22	Free State	Nonreactive	'20-24	Nonreactive	Nonreactive
Hepb-23-1365	fs Thabo Mofutsanyana District Municipality	10/10/2017	FS1703639	37	Free State	Nonreactive	'35-39	Nonreactive	Nonreactive
Hepb-23-1366	fs Thabo Mofutsanyana District Municipality	10/10/2017	FS1703314	26	Free State	Nonreactive	'25-29	Nonreactive	Nonreactive
Hepb-23-1367	fs Thabo Mofutsanyana District Municipality	10/12/2017	FS1703313	99	Free State	Reactive	'99999	Nonreactive	Reactive
Hepb-23-1368	fs Thabo Mofutsanyana District Municipality	10/10/2017	FS1703602	21	Free State	Nonreactive	'20-24	Nonreactive	Nonreactive
Hepb-23-1369	fs Fezile Dabi District Municipality	10/09/2017	FS1704308	24	Free State	Nonreactive	'20-24	Nonreactive	Nonreactive
Hepb-23-1370	fs Fezile Dabi District Municipality	10/09/2017	FS1704307	22	Free State	Nonreactive	'20-24	Reactive	Nonreactive
Hepb-23-1371	fs Fezile Dabi District Municipality	10/09/2017	FS1704306	19	Free State	Nonreactive	'15-19	Reactive	Nonreactive	Nonreactive
Hepb-23-1372	fs Fezile Dabi District Municipality	10/10/2017	FS1704310	19	Free State	Nonreactive	'15-19	Reactive	Reactive	Nonreactive
Hepb-23-1373	fs Mangaung Metropolitan Municipality	10/11/2017	FS1702002	18	Free State	Reactive	'15-19	Nonreactive	Reactive
Hepb-23-1374	fs Mangaung Metropolitan Municipality	10/10/2017	FS1702001	25	Free State	Nonreactive	'25-29	Nonreactive	Nonreactive
Hepb-23-1375	fs Thabo Mofutsanyana District Municipality	10/31/2017	FS1703466	99	Free State	Reactive	'99999	Reactive	Nonreactive	Nonreactive
Hepb-23-1376	fs Thabo Mofutsanyana District Municipality	10/12/2017	FS1703261	24	Free State	Nonreactive	'20-24	Nonreactive	Nonreactive
Hepb-23-1377	fs Thabo Mofutsanyana District Municipality	10/12/2017	FS1703260	29	Free State	Reactive	'25-29	Nonreactive	Reactive
Hepb-23-1378	fs Thabo Mofutsanyana District Municipality	10/12/2017	FS1703129	32	Free State	Nonreactive	'30-34	Nonreactive	Nonreactive
Hepb-23-1379	fs Thabo Mofutsanyana District Municipality	10/12/2017	FS1703130	17	Free State	Nonreactive	'15-19	Nonreactive	Nonreactive
Hepb-23-1380	fs Thabo Mofutsanyana District Municipality	10/12/2017	FS1703589	34	Free State	Nonreactive	'30-34	Nonreactive	Nonreactive
Hepb-23-1381	fs Thabo Mofutsanyana District Municipality	10/11/2017	FS1703779	99	Free State	Reactive	'99999	Nonreactive	Nonreactive
Hepb-23-1382	fs Thabo Mofutsanyana District Municipality	10/11/2017	FS1703739	23	Free State	Nonreactive	'20-24	Nonreactive	Nonreactive
Hepb-23-1383	fs Thabo Mofutsanyana District Municipality	10/11/2017	FS1703319	20	Free State	Nonreactive	'20-24	Nonreactive	Nonreactive
Hepb-23-1384	fs Thabo Mofutsanyana District Municipality	10/12/2017	FS1703641	99	Free State	Nonreactive	'99999	Nonreactive	Nonreactive
Hepb-23-1385	fs Thabo Mofutsanyana District Municipality	10/12/2017	FS1703538	18	Free State	Nonreactive	'15-19	Nonreactive	Nonreactive
Hepb-23-1386	fs Thabo Mofutsanyana District Municipality	10/11/2017	FS1703777	24	Free State	Reactive	'20-24	Nonreactive	Nonreactive
Hepb-23-1387	fs Lejweleputswa District Municipality	10/11/2017	FS1704394	23	Free State	Reactive	'20-24	Nonreactive	Reactive
Hepb-23-1388	fs Lejweleputswa District Municipality	10/12/2017	FS1704235	28	Free State	Reactive	'25-29	Nonreactive	Nonreactive
Hepb-23-1389	fs Lejweleputswa District Municipality	10/11/2017	FS1704393	30	Free State	Nonreactive	'30-34	Reactive	Nonreactive	Nonreactive
Hepb-23-1390	fs Lejweleputswa District Municipality	10/12/2017	FS1700074	24	Free State	Nonreactive	'20-24	Nonreactive	Nonreactive
Hepb-23-1391	fs Lejweleputswa District Municipality	10/11/2017	FS1704357	16	Free State	Nonreactive	'15-19	Nonreactive	Nonreactive
Hepb-23-1392	fs Lejweleputswa District Municipality	10/11/2017	FS1700579	32	Free State	Nonreactive	'30-34	Nonreactive	Nonreactive
Hepb-23-1393	fs Lejweleputswa District Municipality	10/10/2017	FS1704155	34	Free State	Nonreactive	'30-34	Nonreactive	Reactive
Hepb-23-1394	fs Lejweleputswa District Municipality	10/11/2017	FS1704470	41	Free State	Nonreactive	'40-44	Nonreactive	Nonreactive
Hepb-23-1395	fs Lejweleputswa District Municipality	10/10/2017	FS1700110	23	Free State	Nonreactive	'20-24	Nonreactive	Nonreactive
Hepb-23-1396	fs Mangaung Metropolitan Municipality	10/12/2017	FS1701261	27	Free State	Nonreactive	'25-29	Nonreactive	Reactive
Hepb-23-1397	fs Mangaung Metropolitan Municipality	10/12/2017	FS1702805	18	Free State	Nonreactive	'15-19	Nonreactive	Reactive
Hepb-23-1398	fs Mangaung Metropolitan Municipality	10/12/2017	FS1702116	23	Free State	Nonreactive	'20-24	Nonreactive	Nonreactive
Hepb-23-1399	fs Xhariep District Municipality	10/12/2017	FS1704632	20	Free State	Reactive	'20-24	Nonreactive	Nonreactive
Hepb-23-1400	fs Xhariep District Municipality	10/12/2017	FS1704482	19	Free State	Nonreactive	'15-19	Nonreactive	Nonreactive
Hepb-23-1401	fs Xhariep District Municipality	10/12/2017	FS1704484	20	Free State	Nonreactive	'20-24	Nonreactive	Reactive
Hepb-23-1402	fs Xhariep District Municipality	10/12/2017	FS1704488	30	Free State	Nonreactive	'30-34	Nonreactive	Nonreactive
Hepb-23-1403	fs Lejweleputswa District Municipality	10/10/2017	FS1700113	34	Free State	Reactive	'30-34	Nonreactive	Nonreactive
Hepb-23-1404	fs Lejweleputswa District Municipality	10/11/2017	FS1700560	18	Free State	Nonreactive	'15-19	Nonreactive	Reactive
Hepb-23-1405	fs Lejweleputswa District Municipality	10/11/2017	FS1700580	31	Free State	Nonreactive	'30-34	Nonreactive	Nonreactive
Hepb-23-1406	fs Lejweleputswa District Municipality	10/10/2017	FS1704352	41	Free State	Nonreactive	'40-44	Nonreactive	Nonreactive
Hepb-23-1407	fs Lejweleputswa District Municipality	10/11/2017	FS1700578	25	Free State	Nonreactive	'25-29	Nonreactive	Nonreactive
Hepb-23-1408	fs Lejweleputswa District Municipality	10/12/2017	FS1704446	17	Free State	Nonreactive	'15-19	Nonreactive	Nonreactive
Hepb-23-1409	fs Lejweleputswa District Municipality	10/11/2017	FS1704436	23	Free State	Nonreactive	'20-24	Nonreactive	Reactive
Hepb-23-1410	fs Fezile Dabi District Municipality	10/11/2017	FS1701937	21	Free State	Nonreactive	'20-24	Nonreactive	Nonreactive
Hepb-23-1411	fs Fezile Dabi District Municipality	10/11/2017	FS1701818	28	Free State	Nonreactive	'25-29	Nonreactive	Nonreactive
Hepb-23-1412	fs Fezile Dabi District Municipality	10/11/2017	FS1701909	16	Free State	Nonreactive	'15-19	Nonreactive	Nonreactive
Hepb-23-1413	fs Fezile Dabi District Municipality	10/11/2017	FS1701608	16	Free State	Nonreactive	'15-19	Nonreactive	Nonreactive
Hepb-23-1414	fs Fezile Dabi District Municipality	10/11/2017	FS1701610	21	Free State	Nonreactive	'20-24	Nonreactive	Nonreactive
Hepb-23-1415	fs Fezile Dabi District Municipality	10/11/2017	FS1704077	18	Free State	Nonreactive	'15-19	Nonreactive	Nonreactive
Hepb-23-1416	fs Fezile Dabi District Municipality	10/11/2017	FS1704076	24	Free State	Nonreactive	'20-24	Nonreactive	Nonreactive
Hepb-23-1417	fs Fezile Dabi District Municipality	10/11/2017	FS1701361	27	Free State	Nonreactive	'25-29	Nonreactive	Nonreactive
Hepb-23-1418	fs Fezile Dabi District Municipality	10/11/2017	FS1704078	42	Free State	Nonreactive	'40-44	Nonreactive	Nonreactive
Hepb-23-1419	fs Fezile Dabi District Municipality	10/12/2017	FS1701685	33	Free State	Nonreactive	'30-34	Reactive	Nonreactive	Nonreactive
Hepb-23-1420	fs Fezile Dabi District Municipality	10/12/2017	FS1701682	25	Free State	Nonreactive	'25-29	Nonreactive	Reactive
Hepb-23-1421	fs Fezile Dabi District Municipality	10/12/2017	FS1701681	25	Free State	Reactive	'25-29	Nonreactive	Nonreactive
Hepb-23-1422	fs Fezile Dabi District Municipality	10/12/2017	FS1701673	19	Free State	Nonreactive	'15-19	Nonreactive	Reactive
Hepb-23-1423	fs Fezile Dabi District Municipality	10/11/2017	FS1701607	17	Free State	Nonreactive	'15-19	Nonreactive	Nonreactive
Hepb-23-1424	fs Fezile Dabi District Municipality	10/12/2017	FS1701971	34	Free State	Nonreactive	'30-34	Nonreactive	Nonreactive
Hepb-23-1425	fs Fezile Dabi District Municipality	10/11/2017	FS1701635	24	Free State	Nonreactive	'20-24	Nonreactive	Nonreactive
Hepb-23-1426	fs Fezile Dabi District Municipality	10/11/2017	FS1701636	36	Free State	Nonreactive	'35-39	Nonreactive	Nonreactive
Hepb-23-1427	fs Fezile Dabi District Municipality	10/11/2017	FS1701637	34	Free State	Nonreactive	'30-34	Nonreactive	Nonreactive
Hepb-23-1428	fs Fezile Dabi District Municipality	10/12/2017	FS1701638	38	Free State	Nonreactive	'35-39	Nonreactive	Reactive
Hepb-23-1429	fs Fezile Dabi District Municipality	10/12/2017	FS1701362	20	Free State	Nonreactive	'20-24	Nonreactive	Nonreactive
Hepb-23-1430	fs Fezile Dabi District Municipality	10/12/2017	FS1704080	20	Free State	Nonreactive	'20-24	Nonreactive	Nonreactive
Hepb-23-1431	fs Fezile Dabi District Municipality	10/12/2017	FS1704109	34	Free State	Nonreactive	'30-34	Nonreactive	Nonreactive
Hepb-23-1432	fs Fezile Dabi District Municipality	10/11/2017	FS1701706	32	Free State	Nonreactive	'30-34	Nonreactive	Nonreactive
Hepb-23-1433	fs Fezile Dabi District Municipality	10/12/2017	FS1704111	25	Free State	Nonreactive	'25-29	Nonreactive	Nonreactive
Hepb-23-1434	fs Fezile Dabi District Municipality	10/12/2017	FS1704104	19	Free State	Nonreactive	'15-19	Nonreactive	Nonreactive
Hepb-23-1435	fs Mangaung Metropolitan Municipality	10/12/2017	FS1702809	21	Free State	Reactive	'20-24	Nonreactive	Nonreactive
Hepb-23-1436	fs Xhariep District Municipality	10/13/2017	FS1702831	22	Free State	Reactive	'20-24	Nonreactive	Nonreactive
Hepb-23-1437	fs Mangaung Metropolitan Municipality	10/12/2017	FS1701334	33	Free State	Reactive	'30-34	Nonreactive	Nonreactive
Hepb-23-1438	fs Xhariep District Municipality	10/12/2017	FS1703076	21	Free State	Reactive	'20-24	Nonreactive	Nonreactive
Hepb-23-1439	fs Thabo Mofutsanyana District Municipality	10/11/2017	FS1703829	99	Free State	Reactive	'99999	Nonreactive	Reactive
Hepb-23-1440	fs Thabo Mofutsanyana District Municipality	10/13/2017	FS1703642	99	Free State	Reactive	'99999	Nonreactive	Nonreactive
Hepb-23-1441	fs Lejweleputswa District Municipality	10/11/2017	FS1700117	25	Free State	Reactive	'25-29	Nonreactive	Nonreactive
Hepb-23-1442	fs Lejweleputswa District Municipality	10/12/2017	FS1704447	21	Free State	Reactive	'20-24	Nonreactive	Reactive
Hepb-23-1443	fs Fezile Dabi District Municipality	10/12/2017	FS1701939	21	Free State	Reactive	'20-24	Nonreactive	Nonreactive
Hepb-23-1444	fs Mangaung Metropolitan Municipality	10/16/2017	FS1701262	28	Free State	Reactive	'25-29	Nonreactive	Reactive
Hepb-23-1445	fs Fezile Dabi District Municipality	10/12/2017	FS1701776	32	Free State	Reactive	'30-34	Nonreactive	Nonreactive
Hepb-23-1446	fs Lejweleputswa District Municipality	10/12/2017	FS1700121	30	Free State	Reactive	'30-34	Reactive	Nonreactive	Nonreactive
Hepb-23-1447	fs Thabo Mofutsanyana District Municipality	10/16/2017	FS1703288	33	Free State	Reactive	'30-34	Nonreactive	Reactive
Hepb-23-1448	fs Thabo Mofutsanyana District Municipality	10/17/2017	FS1703883	99	Free State	Reactive	'99999	Nonreactive	Nonreactive
Hepb-23-1449	fs Mangaung Metropolitan Municipality	10/01/2017	FS1702780	22	Free State	Reactive	'20-24	Nonreactive	Nonreactive
Hepb-23-1450	fs Xhariep District Municipality	10/17/2017	FS1702835	25	Free State	Reactive	'25-29	Nonreactive	Nonreactive
Hepb-23-1451	fs Fezile Dabi District Municipality	10/16/2017	FS1701644	26	Free State	Reactive	'25-29	Nonreactive	Nonreactive
Hepb-23-1452	fs Lejweleputswa District Municipality	10/18/2017	FS1700701	27	Free State	Reactive	'25-29	Nonreactive	Nonreactive
Hepb-23-1453	fs Lejweleputswa District Municipality	10/17/2017	FS1700536	28	Free State	Reactive	'25-29	Nonreactive	Reactive
Hepb-23-1454	fs Thabo Mofutsanyana District Municipality	10/17/2017	FS1703991	27	Free State	Reactive	'25-29	Reactive	Nonreactive	Nonreactive
Hepb-23-1455	fs Thabo Mofutsanyana District Municipality	10/18/2017	FS1704006	99	Free State	Reactive	'99999	Nonreactive	Nonreactive
Hepb-23-1456	fs Fezile Dabi District Municipality	10/18/2017	FS1701942	37	Free State	Reactive	'35-39	Nonreactive	Nonreactive
Hepb-23-1457	fs Xhariep District Municipality	10/19/2017	FS1704662	32	Free State	Reactive	'30-34	Reactive	Nonreactive	Nonreactive
Hepb-23-1458	fs Thabo Mofutsanyana District Municipality	10/17/2017	FS1703193	31	Free State	Reactive	'30-34	Nonreactive	Nonreactive
Hepb-23-1459	fs Lejweleputswa District Municipality	10/19/2017	FS1700192	24	Free State	Reactive	'20-24	Nonreactive	Nonreactive
Hepb-23-1460	fs Fezile Dabi District Municipality	10/18/2017	FS1701619	20	Free State	Nonreactive	'20-24	Nonreactive	Nonreactive
Hepb-23-1461	fs Fezile Dabi District Municipality	10/19/2017	FS1704125	34	Free State	Nonreactive	'30-34	Nonreactive	Nonreactive
Hepb-23-1462	fs Xhariep District Municipality	10/19/2017	FS1700236	23	Free State	Reactive	'20-24	Nonreactive	Nonreactive
Hepb-23-1463	fs Lejweleputswa District Municipality	10/13/2017	FS1700150	99	Free State	Reactive	'99999	Nonreactive	Reactive
Hepb-23-1464	fs Mangaung Metropolitan Municipality	10/19/2017	FS1700210	99	Free State	Reactive	'99999	Nonreactive	Nonreactive
Hepb-23-1465	fs Xhariep District Municipality	10/19/2017	FS1702926	24	Free State	Reactive	'20-24	Nonreactive	Nonreactive
Hepb-23-1466	fs Lejweleputswa District Municipality	10/19/2017	FS1700710	33	Free State	Reactive	'30-34	Nonreactive	Nonreactive
Hepb-23-1467	fs Xhariep District Municipality	10/20/2017	FS1702997	99	Free State	Reactive	'99999	Nonreactive	Nonreactive
Hepb-23-1468	fs Mangaung Metropolitan Municipality	10/23/2017	FS1701190	24	Free State	Reactive	'20-24	Nonreactive	Reactive
Hepb-23-1469	fs Mangaung Metropolitan Municipality	10/23/2017	FS1700212	24	Free State	Reactive	'20-24	Nonreactive	Nonreactive
Hepb-23-1470	fs Thabo Mofutsanyana District Municipality	10/23/2017	FS1703563	26	Free State	Reactive	'25-29	Reactive	Nonreactive	Nonreactive
Hepb-23-1471	fs Fezile Dabi District Municipality	10/23/2017	FS1701979	22	Free State	Nonreactive	'20-24	Nonreactive	Nonreactive
Hepb-23-1472	fs Xhariep District Municipality	10/24/2017	FS1703085	15	Free State	Reactive	'15-19	Nonreactive	Nonreactive
Hepb-23-1473	fs Xhariep District Municipality	10/24/2017	FS1703016	99	Free State	Nonreactive	'99999	Nonreactive	Reactive
Hepb-23-1474	fs Xhariep District Municipality	10/24/2017	FS1703018	99	Free State	Nonreactive	'99999	Nonreactive	Nonreactive
Hepb-23-1475	fs Lejweleputswa District Municipality	10/24/2017	FS1700195	25	Free State	Reactive	'25-29	Nonreactive	Nonreactive
Hepb-23-1476	fs Mangaung Metropolitan Municipality	10/25/2017	FS1701158	19	Free State	Reactive	'15-19	Nonreactive	Nonreactive
Hepb-23-1477	fs Mangaung Metropolitan Municipality	11/02/2017	FS1700220	31	Free State	Reactive	'30-34	Nonreactive	Nonreactive
Hepb-23-1478	fs Mangaung Metropolitan Municipality	11/09/2017	FS1700278	99	Free State	Reactive	'99999	Nonreactive	Reactive
Hepb-23-1479	fs Fezile Dabi District Municipality	10/26/2017	FS1704334	30	Free State	Reactive	'30-34	Nonreactive	Reactive
Hepb-23-1480	fs Fezile Dabi District Municipality	10/25/2017	FS1701916	24	Free State	Reactive	'20-24	Nonreactive	Reactive
Hepb-23-1481	fs Fezile Dabi District Municipality	10/25/2017	FS1701882	38	Free State	Reactive	'35-39	Reactive	Nonreactive	Nonreactive
Hepb-23-1482	fs Thabo Mofutsanyana District Municipality	10/26/2017	FS1700780	27	Free State	Reactive	'25-29	Nonreactive	Reactive
Hepb-23-1483	fs Mangaung Metropolitan Municipality	10/27/2017	FS1702609	27	Free State	Reactive	'25-29	Nonreactive	Reactive
Hepb-23-1484	fs Thabo Mofutsanyana District Municipality	10/25/2017	FS1703997	26	Free State	Reactive	'25-29	Nonreactive	Reactive
Hepb-23-1485	fs Thabo Mofutsanyana District Municipality	10/26/2017	FS1703856	30	Free State	Reactive	'30-34	Nonreactive	Reactive
Hepb-23-1486	fs Thabo Mofutsanyana District Municipality	10/26/2017	FS1703858	29	Free State	Reactive	'25-29	Nonreactive	Reactive
Hepb-23-1487	fs Thabo Mofutsanyana District Municipality	10/26/2017	FS1703789	99	Free State	Reactive	'99999	Nonreactive	Reactive
Hepb-23-1488	fs Xhariep District Municipality	10/26/2017	FS1704593	34	Free State	Reactive	'30-34	Nonreactive	Reactive
Hepb-23-1489	fs Thabo Mofutsanyana District Municipality	10/27/2017	FS1703138	28	Free State	Reactive	'25-29	Nonreactive	Nonreactive
Hepb-23-1490	fs Thabo Mofutsanyana District Municipality	10/27/2017	FS1703711	99	Free State	Reactive	'99999	Nonreactive	Nonreactive
Hepb-23-1491	fs Mangaung Metropolitan Municipality	10/30/2017	FS1702610	30	Free State	Reactive	'30-34	Nonreactive	Reactive
Hepb-23-1492	fs Xhariep District Municipality	10/26/2017	FS1702843	36	Free State	Reactive	'35-39	Reactive	Nonreactive	Nonreactive
Hepb-23-1493	fs Xhariep District Municipality	10/30/2017	FS1702847	21	Free State	Reactive	'20-24	Nonreactive	Nonreactive
Hepb-23-1494	fs Thabo Mofutsanyana District Municipality	10/30/2017	FS1700787	35	Free State	Reactive	'35-39	Nonreactive	Nonreactive
Hepb-23-1495	fs Mangaung Metropolitan Municipality	10/26/2017	FS1702533	41	Free State	Reactive	'40-44	Nonreactive	Nonreactive
Hepb-23-1496	fs Mangaung Metropolitan Municipality	10/30/2017	FS1701089	34	Free State	Reactive	'30-34	Nonreactive	Nonreactive
Hepb-23-1497	fs Xhariep District Municipality	10/31/2017	FS1702238	99	Free State	Reactive	'99999	Nonreactive	Reactive
Hepb-23-1498	fs Xhariep District Municipality	10/31/2017	FS1703089	29	Free State	Reactive	'25-29	Reactive	Nonreactive	Nonreactive
Hepb-23-1499	fs Xhariep District Municipality	10/31/2017	FS1703091	27	Free State	Reactive	'25-29	Nonreactive	Nonreactive
Hepb-23-1500	fs Mangaung Metropolitan Municipality	10/07/2017	FS1700222	27	Free State	Reactive	'25-29	Nonreactive	Reactive
Hepb-23-1501	fs Mangaung Metropolitan Municipality	10/08/2017	FS1700225	21	Free State	Reactive	'20-24	Nonreactive	Reactive
Hepb-23-1502	lp Vhembe District Municipality	10/03/2017		26	Limpopo	Reactive	'25-29	Nonreactive	Nonreactive
Hepb-23-1503	lp Waterberg District Municipality	10/18/2017		36	Limpopo	Reactive	'35-39	Nonreactive	Nonreactive
Hepb-23-1504	lp Waterberg District Municipality	10/03/2017		34	Limpopo	Reactive	'30-34	Reactive	Nonreactive	Nonreactive
Hepb-23-1505	lp Waterberg District Municipality	10/10/2017		37	Limpopo	Reactive	'35-39	Nonreactive	Reactive
Hepb-23-1506	lp Waterberg District Municipality	10/01/2017		35	Limpopo	Reactive	'35-39	Nonreactive	Nonreactive
Hepb-23-1507	lp Waterberg District Municipality	10/05/2017		22	Limpopo	Reactive	'20-24	Nonreactive	Nonreactive
Hepb-23-1508	lp Waterberg District Municipality	10/02/2017		21	Limpopo	Reactive	'20-24	Nonreactive	Reactive
Hepb-23-1509	lp Waterberg District Municipality	10/03/2017		26	Limpopo	Reactive	'25-29	Reactive	Nonreactive	Nonreactive
Hepb-23-1510	lp Waterberg District Municipality	10/05/2017		30	Limpopo	Reactive	'30-34	Nonreactive	Nonreactive
Hepb-23-1511	lp Waterberg District Municipality	10/09/2017		30	Limpopo	Reactive	'30-34	Reactive	Nonreactive	Nonreactive
Hepb-23-1512	lp Waterberg District Municipality	10/03/2017		33	Limpopo	Reactive	'30-34	Nonreactive	Nonreactive
Hepb-23-1513	lp Waterberg District Municipality	10/16/2017		99	Limpopo	Reactive	'99999	Reactive	Nonreactive	Nonreactive
Hepb-23-1514	lp Waterberg District Municipality	10/03/2017		22	Limpopo	Reactive	'20-24	Nonreactive	Reactive
Hepb-23-1515	lp Waterberg District Municipality	10/05/2017		26	Limpopo	Reactive	'25-29	Reactive	Nonreactive	Nonreactive
Hepb-23-1516	lp Waterberg District Municipality	10/09/2017		99	Limpopo	Reactive	'99999	Nonreactive	Nonreactive
Hepb-23-1517	lp Waterberg District Municipality	10/05/2017		99	Limpopo	Reactive	'99999	Reactive	Nonreactive	Nonreactive
Hepb-23-1518	lp Capricorn District Municipality	10/05/2017		32	Limpopo	Reactive	'30-34	Reactive	Nonreactive	Nonreactive
Hepb-23-1519	lp Capricorn District Municipality	10/11/2017		21	Limpopo	Reactive	'20-24	Reactive	Nonreactive	Nonreactive
Hepb-23-1520	lp Capricorn District Municipality	10/11/2017		38	Limpopo	Reactive	'35-39	Nonreactive	Nonreactive
Hepb-23-1521	lp Capricorn District Municipality	10/11/2017		23	Limpopo	Reactive	'20-24	Nonreactive	Nonreactive
Hepb-23-1522	lp Capricorn District Municipality	10/10/2017		30	Limpopo	Reactive	'30-34	Nonreactive	Nonreactive
Hepb-23-1523	lp Capricorn District Municipality	10/12/2017		36	Limpopo	Reactive	'35-39	Reactive	Nonreactive	Nonreactive
Hepb-23-1524	lp Capricorn District Municipality	10/10/2017		99	Limpopo	Reactive	'99999	Reactive	Nonreactive	Nonreactive
Hepb-23-1525	lp Capricorn District Municipality	10/05/2017		21	Limpopo	Reactive	'20-24	Reactive	Nonreactive	Nonreactive
Hepb-23-1526	lp Capricorn District Municipality	10/03/2017		23	Limpopo	Reactive	'20-24	Reactive	Nonreactive	Nonreactive
Hepb-23-1527	lp Capricorn District Municipality	10/04/2017		32	Limpopo	Reactive	'30-34	Reactive	Nonreactive	Nonreactive
Hepb-23-1528	lp Capricorn District Municipality	10/20/2017		99	Limpopo	Reactive	'99999	Nonreactive	Nonreactive
Hepb-23-1529	lp Capricorn District Municipality	10/10/2017		23	Limpopo	Reactive	'20-24	Reactive	Nonreactive	Nonreactive
Hepb-23-1530	lp Capricorn District Municipality	10/05/2017		31	Limpopo	Reactive	'30-34	Nonreactive	Nonreactive
Hepb-23-1531	lp Capricorn District Municipality	10/11/2017		23	Limpopo	Reactive	'20-24	Nonreactive	Nonreactive
Hepb-23-1532	lp Capricorn District Municipality	10/10/2017		99	Limpopo	Reactive	'99999	Nonreactive	Nonreactive
Hepb-23-1533	lp Capricorn District Municipality	10/04/2017		23	Limpopo	Reactive	'20-24	Nonreactive	Nonreactive
Hepb-23-1534	lp Capricorn District Municipality	10/03/2017		29	Limpopo	Reactive	'25-29	Reactive	Nonreactive	Nonreactive
Hepb-23-1535	lp Capricorn District Municipality	10/18/2017		28	Limpopo	Reactive	'25-29	Nonreactive	Nonreactive
Hepb-23-1536	lp Capricorn District Municipality	10/23/2017		35	Limpopo	Reactive	'35-39	Nonreactive	Nonreactive
Hepb-23-1537	lp Capricorn District Municipality	10/23/2017		31	Limpopo	Reactive	'30-34	Nonreactive	Nonreactive
Hepb-23-1538	lp Capricorn District Municipality	10/02/2017		31	Limpopo	Reactive	'30-34	Reactive	Nonreactive	Nonreactive
Hepb-23-1539	lp Capricorn District Municipality	10/02/2017		32	Limpopo	Reactive	'30-34	Nonreactive	Nonreactive
Hepb-23-1540	lp Capricorn District Municipality	10/04/2017		27	Limpopo	Reactive	'25-29	Nonreactive	Nonreactive
Hepb-23-1541	lp Mopani District Municipality	10/02/2017		24	Limpopo	Reactive	'20-24	Reactive	Nonreactive	Nonreactive
Hepb-23-1542	lp Mopani District Municipality	10/02/2017		21	Limpopo	Reactive	'20-24	Nonreactive	Nonreactive
Hepb-23-1543	lp Mopani District Municipality	10/02/2017		35	Limpopo	Reactive	'35-39	Nonreactive	Nonreactive
Hepb-23-1544	lp Mopani District Municipality	10/02/2017		16	Limpopo	Reactive	'15-19	Reactive	Nonreactive	Nonreactive
Hepb-23-1545	lp Mopani District Municipality	10/02/2017		24	Limpopo	Reactive	'20-24	Nonreactive	Reactive
Hepb-23-1546	lp Mopani District Municipality	10/04/2017		29	Limpopo	Reactive	'25-29	Reactive	Nonreactive	Nonreactive
Hepb-23-1547	lp Mopani District Municipality	10/02/2017		29	Limpopo	Reactive	'25-29	Nonreactive	Reactive
Hepb-23-1548	lp Mopani District Municipality	10/08/2017		99	Limpopo	Reactive	'99999	Nonreactive	Nonreactive
Hepb-23-1549	lp Mopani District Municipality	10/02/2017		29	Limpopo	Reactive	'25-29	Nonreactive	Reactive
Hepb-23-1550	lp Mopani District Municipality	10/09/2017		21	Limpopo	Reactive	'20-24	Nonreactive	Nonreactive
Hepb-23-1551	lp Mopani District Municipality	10/11/2017		99	Limpopo	Reactive	'99999	Reactive	Reactive	Nonreactive
Hepb-23-1552	lp Mopani District Municipality	10/20/2017		99	Limpopo	Reactive	'99999	Reactive	Nonreactive	Nonreactive
Hepb-23-1553	lp Mopani District Municipality	10/13/2017		99	Limpopo	Reactive	'99999	Nonreactive	Nonreactive
Hepb-23-1554	lp Mopani District Municipality	10/13/2017		26	Limpopo	Reactive	'25-29	Nonreactive	Reactive
Hepb-23-1555	lp Mopani District Municipality	10/24/2017		21	Limpopo	Reactive	'20-24	Nonreactive	Reactive
Hepb-23-1556	lp Mopani District Municipality	10/04/2017		30	Limpopo	Reactive	'30-34	Reactive	Nonreactive	Nonreactive
Hepb-23-1557	lp Mopani District Municipality	10/09/2017		26	Limpopo	Reactive	'25-29	Nonreactive	Nonreactive
Hepb-23-1558	lp Mopani District Municipality	10/18/2017		31	Limpopo	Reactive	'30-34	Nonreactive	Nonreactive
Hepb-23-1559	lp Mopani District Municipality	10/02/2017		99	Limpopo	Reactive	'99999	Nonreactive	Nonreactive
Hepb-23-1560	lp Mopani District Municipality	10/02/2017		99	Limpopo	Reactive	'99999	Nonreactive	Nonreactive
Hepb-23-1561	lp Mopani District Municipality	10/03/2017		27	Limpopo	Reactive	'25-29	Nonreactive	Nonreactive
Hepb-23-1562	lp Mopani District Municipality	10/02/2017		99	Limpopo	Reactive	'99999	Reactive	Nonreactive	Reactive
Hepb-23-1563	lp Sekhukhune District Municipality	10/04/2017		29	Limpopo	Reactive	'25-29	Reactive	Nonreactive	Nonreactive
Hepb-23-1564	lp Sekhukhune District Municipality	10/04/2017		26	Limpopo	Reactive	'25-29	Nonreactive	Reactive
Hepb-23-1565	lp Sekhukhune District Municipality	10/05/2017		26	Limpopo	Reactive	'25-29	Nonreactive	Nonreactive
Hepb-23-1566	lp Sekhukhune District Municipality	10/10/2017		19	Limpopo	Reactive	'15-19	Nonreactive	Reactive
Hepb-23-1567	lp Sekhukhune District Municipality	10/10/2017		28	Limpopo	Reactive	'25-29	Nonreactive	Reactive
Hepb-23-1568	lp Sekhukhune District Municipality	10/04/2017		36	Limpopo	Reactive	'35-39	Nonreactive	Nonreactive
Hepb-23-1569	lp Sekhukhune District Municipality	10/05/2017		26	Limpopo	Reactive	'25-29	Reactive	Nonreactive	Nonreactive
Hepb-23-1570	lp Sekhukhune District Municipality	10/11/2017		33	Limpopo	Reactive	'30-34	Nonreactive	Reactive
Hepb-23-1571	lp Sekhukhune District Municipality	10/11/2017		34	Limpopo	Reactive	'30-34	Nonreactive	Nonreactive
Hepb-23-1572	lp Sekhukhune District Municipality	10/06/2017		45	Limpopo	Reactive	'45-49	Nonreactive	Nonreactive
Hepb-23-1573	lp Vhembe District Municipality	10/02/2017		22	Limpopo	Reactive	'20-24	Nonreactive	Reactive
Hepb-23-1574	lp Vhembe District Municipality	10/04/2017		99	Limpopo	Reactive	'99999	Reactive	Nonreactive	Nonreactive
Hepb-23-1575	lp Vhembe District Municipality	10/05/2017		99	Limpopo	Reactive	'99999	Nonreactive	Nonreactive
Hepb-23-1576	lp Vhembe District Municipality	10/16/2017		40	Limpopo	Reactive	'40-44	Nonreactive	Nonreactive
Hepb-23-1577	lp Vhembe District Municipality	10/15/2017		99	Limpopo	Reactive	'99999	Nonreactive	Reactive
Hepb-23-1578	lp Vhembe District Municipality	10/15/2017		99	Limpopo	Reactive	'99999	Reactive	Nonreactive	Nonreactive
Hepb-23-1579	lp Vhembe District Municipality	10/05/2017		99	Limpopo	Reactive	'99999	Nonreactive	Reactive
Hepb-23-1580	lp Vhembe District Municipality	10/09/2017		32	Limpopo	Reactive	'30-34	Nonreactive	Reactive
Hepb-23-1581	lp Vhembe District Municipality	10/04/2017		19	Limpopo	Reactive	'15-19	Nonreactive	Nonreactive
Hepb-23-1582	lp Vhembe District Municipality	10/04/2017		23	Limpopo	Reactive	'20-24	Reactive	Nonreactive	Nonreactive
Hepb-23-1583	lp Vhembe District Municipality	10/02/2017	LP1705101	99	Limpopo	Reactive	'99999	Reactive	Nonreactive	Nonreactive
Hepb-23-1584	nw Bojanala Platinum District Municipality	10/02/2017	NW1702084	35	North West	Reactive	'35-39	Nonreactive	Reactive
Hepb-23-1585	nw Bojanala Platinum District Municipality	10/02/2017	NW1703933	27	North West	Reactive	'25-29	Nonreactive	Reactive
Hepb-23-1586	nw Bojanala Platinum District Municipality	10/03/2017	NW1702431	30	North West	Reactive	'30-34	Nonreactive	Reactive
Hepb-23-1587	lp Mopani District Municipality	10/02/2017	LP1703278	99	Limpopo	Reactive	'99999	Reactive	Nonreactive	Nonreactive
Hepb-23-1588	lp Mopani District Municipality	10/02/2017	LP1703289	99	Limpopo	Reactive	'99999	Nonreactive	Reactive
Hepb-23-1589	lp Sekhukhune District Municipality	10/03/2017	LP1703980	26	Limpopo	Reactive	'25-29	Nonreactive	Nonreactive
Hepb-23-1590	lp Waterberg District Municipality	10/02/2017	LP1700376	18	Limpopo	Reactive	'15-19	Nonreactive	Reactive
Hepb-23-1591	lp Waterberg District Municipality	10/02/2017	LP1700278	99	Limpopo	Reactive	'99999	Reactive	Nonreactive	Nonreactive
Hepb-23-1592	lp Waterberg District Municipality	10/03/2017	LP1700311	33	Limpopo	Reactive	'30-34	Nonreactive	Reactive
Hepb-23-1593	lp Capricorn District Municipality	10/04/2017	LP1702432	33	Limpopo	Reactive	'30-34	Nonreactive	Nonreactive
Hepb-23-1594	lp Vhembe District Municipality	10/03/2017	LP1700014	99	Limpopo	Nonreactive	'99999	Nonreactive	Nonreactive
Hepb-23-1595	lp Vhembe District Municipality	10/02/2017	LP1704777	28	Limpopo	Nonreactive	'25-29	Nonreactive	Reactive
Hepb-23-1596	lp Mopani District Municipality	10/03/2017	LP1702856	25	Limpopo	Nonreactive	'25-29	Nonreactive	Nonreactive
Hepb-23-1597	nw Bojanala Platinum District Municipality	10/02/2017	NW1702360	27	North West	Reactive	'25-29	Nonreactive	Nonreactive
Hepb-23-1598	nw Bojanala Platinum District Municipality	10/03/2017	NW1702742	24	North West	Nonreactive	'20-24	Nonreactive	Nonreactive
Hepb-23-1599	nw Bojanala Platinum District Municipality	10/04/2017	NW1702280	99	North West	Nonreactive	'99999	Nonreactive	Reactive
Hepb-23-1600	nw Bojanala Platinum District Municipality	10/04/2017	NW1702278	22	North West	Nonreactive	'20-24	Nonreactive	Nonreactive
Hepb-23-1601	nw Bojanala Platinum District Municipality	10/04/2017	NW1702279	42	North West	Nonreactive	'40-44	Reactive	Nonreactive	Nonreactive
Hepb-23-1602	nw Bojanala Platinum District Municipality	10/03/2017	NW1702506	32	North West	Nonreactive	'30-34	Nonreactive	Reactive
Hepb-23-1603	nw Bojanala Platinum District Municipality	10/04/2017	NW1702161	23	North West	Nonreactive	'20-24	Nonreactive	Reactive
Hepb-23-1604	nw Bojanala Platinum District Municipality	10/04/2017	NW1702028	19	North West	Nonreactive	'15-19	Nonreactive	Nonreactive
Hepb-23-1605	nw Bojanala Platinum District Municipality	10/04/2017	NW1702748	23	North West	Nonreactive	'20-24	Nonreactive	Nonreactive
Hepb-23-1606	lp Waterberg District Municipality	10/02/2017	LP1700551	23	Limpopo	Reactive	'20-24	Nonreactive	Nonreactive
Hepb-23-1607	nw Bojanala Platinum District Municipality	10/04/2017	NW1702169	21	North West	Nonreactive	'20-24	Nonreactive	Nonreactive
Hepb-23-1608	nw Bojanala Platinum District Municipality	10/04/2017	NW1703530	27	North West	Nonreactive	'25-29	Nonreactive	Nonreactive
Hepb-23-1609	lp Capricorn District Municipality	10/09/2017	LP1701209	29	Limpopo	Reactive	'25-29	Nonreactive	Nonreactive
Hepb-23-1610	nw Bojanala Platinum District Municipality	10/03/2017	NW1702507	26	North West	Nonreactive	'25-29	Reactive	Nonreactive	Nonreactive
Hepb-23-1611	nw Bojanala Platinum District Municipality	10/04/2017	NW1703531	18	North West	Nonreactive	'15-19	Nonreactive	Nonreactive
Hepb-23-1612	nw Bojanala Platinum District Municipality	10/03/2017	NW1702504	36	North West	Nonreactive	'35-39	Nonreactive	Nonreactive
Hepb-23-1613	nw Bojanala Platinum District Municipality	10/04/2017	NW1703527	23	North West	Nonreactive	'20-24	Nonreactive	Nonreactive
Hepb-23-1614	nw Bojanala Platinum District Municipality	10/04/2017	NW1703532	21	North West	Nonreactive	'20-24	Nonreactive	Reactive
Hepb-23-1615	nw Bojanala Platinum District Municipality	10/04/2017	NW1702277	33	North West	Nonreactive	'30-34	Nonreactive	Nonreactive
Hepb-23-1616	nw Bojanala Platinum District Municipality	10/03/2017	NW1703844	24	North West	Nonreactive	'20-24	Nonreactive	Nonreactive
Hepb-23-1617	nw Bojanala Platinum District Municipality	10/04/2017	NW1703128	17	North West	Nonreactive	'15-19	Nonreactive	Reactive
Hepb-23-1618	lp Vhembe District Municipality	10/02/2017	LP1705404	99	Limpopo	Nonreactive	'99999	Reactive	Nonreactive	Nonreactive
Hepb-23-1619	nw Bojanala Platinum District Municipality	10/02/2017	NW1702501	29	North West	Nonreactive	'25-29	Nonreactive	Nonreactive
Hepb-23-1620	nw Bojanala Platinum District Municipality	10/04/2017	NW1702162	30	North West	Nonreactive	'30-34	Nonreactive	Nonreactive
Hepb-23-1621	lp Mopani District Municipality	10/03/2017	LP1703226	99	Limpopo	Nonreactive	'99999	Nonreactive	Reactive
Hepb-23-1622	lp Mopani District Municipality	10/03/2017	LP1703229	33	Limpopo	Nonreactive	'30-34	Nonreactive	Nonreactive
Hepb-23-1623	nw Bojanala Platinum District Municipality	10/04/2017	NW1702374	37	North West	Nonreactive	'35-39	Nonreactive	Nonreactive
Hepb-23-1624	nw Bojanala Platinum District Municipality	10/04/2017	NW1702746	41	North West	Nonreactive	'40-44	Nonreactive	Nonreactive
Hepb-23-1625	nw Bojanala Platinum District Municipality	10/04/2017	NW1702154	33	North West	Nonreactive	'30-34	Nonreactive	Nonreactive
Hepb-23-1626	lp Capricorn District Municipality	10/03/2017	LP1701008	19	Limpopo	Reactive	'15-19	Nonreactive	Nonreactive
Hepb-23-1627	nw Bojanala Platinum District Municipality	10/04/2017	NW1702159	26	North West	Nonreactive	'25-29	Nonreactive	Nonreactive
Hepb-23-1628	nw Bojanala Platinum District Municipality	10/04/2017	NW1702160	21	North West	Nonreactive	'20-24	Reactive	Nonreactive	Nonreactive
Hepb-23-1629	nw Bojanala Platinum District Municipality	10/04/2017	NW1702747	35	North West	Nonreactive	'35-39	Nonreactive	Reactive
Hepb-23-1630	nw Bojanala Platinum District Municipality	10/04/2017	NW1702156	30	North West	Nonreactive	'30-34	Nonreactive	Nonreactive
Hepb-23-1631	nw Bojanala Platinum District Municipality	10/04/2017	NW1702164	24	North West	Nonreactive	'20-24	Nonreactive	Nonreactive
Hepb-23-1632	nw Bojanala Platinum District Municipality	10/04/2017	NW1702155	21	North West	Nonreactive	'20-24	Reactive	Nonreactive	Nonreactive
Hepb-23-1633	lp Capricorn District Municipality	10/03/2017	LP1701007	36	Limpopo	Nonreactive	'35-39	Nonreactive	Nonreactive
Hepb-23-1634	nw Bojanala Platinum District Municipality	10/04/2017	NW1702165	26	North West	Nonreactive	'25-29	Nonreactive	Nonreactive
Hepb-23-1635	lp Mopani District Municipality	10/08/2017	LP1703340	99	Limpopo	Nonreactive	'99999	Reactive	Nonreactive	Nonreactive
Hepb-23-1636	lp Capricorn District Municipality	10/03/2017	LP1701003	22	Limpopo	Nonreactive	'20-24	Reactive	Nonreactive	Nonreactive
Hepb-23-1637	nw Bojanala Platinum District Municipality	10/04/2017	NW1702282	24	North West	Nonreactive	'20-24	Nonreactive	Nonreactive
Hepb-23-1638	nw Bojanala Platinum District Municipality	10/04/2017	NW1702157	28	North West	Nonreactive	'25-29	Nonreactive	Reactive
Hepb-23-1639	nw Dr Ruth Segomotsi Mompati District Municipality	10/02/2017	NW1700311	27	North West	Nonreactive	'25-29	Nonreactive	Nonreactive
Hepb-23-1640	nw Dr Ruth Segomotsi Mompati District Municipality	10/03/2017	NW1701909	18	North West	Nonreactive	'15-19	Nonreactive	Nonreactive
Hepb-23-1641	nw Dr Ruth Segomotsi Mompati District Municipality	10/03/2017	NW1701907	39	North West	Nonreactive	'35-39	Nonreactive	Nonreactive
Hepb-23-1642	nw Dr Ruth Segomotsi Mompati District Municipality	10/02/2017	NW1701901	20	North West	Nonreactive	'20-24	Nonreactive	Nonreactive
Hepb-23-1643	nw Dr Ruth Segomotsi Mompati District Municipality	10/02/2017	NW1701904	21	North West	Nonreactive	'20-24	Nonreactive	Reactive
Hepb-23-1644	nw Dr Ruth Segomotsi Mompati District Municipality	10/02/2017	NW1701902	18	North West	Nonreactive	'15-19	Nonreactive	Nonreactive
Hepb-23-1645	nw Dr Ruth Segomotsi Mompati District Municipality	10/12/2017	NW1700312	18	North West	Nonreactive	'15-19	Nonreactive	Nonreactive
Hepb-23-1646	nw Dr Ruth Segomotsi Mompati District Municipality	10/03/2017	NW1701905	28	North West	Nonreactive	'25-29	Nonreactive	Nonreactive
Hepb-23-1647	lp Sekhukhune District Municipality	10/10/2017	LP1703557	17	Limpopo	Nonreactive	'15-19	Nonreactive	Nonreactive
Hepb-23-1648	nw Dr Ruth Segomotsi Mompati District Municipality	10/02/2017	NW1700307	24	North West	Nonreactive	'20-24	Reactive	Reactive	Nonreactive
Hepb-23-1649	nw Dr Ruth Segomotsi Mompati District Municipality	10/02/2017	NW1701903	19	North West	Reactive	'15-19	Nonreactive	Nonreactive
Hepb-23-1650	nw Dr Ruth Segomotsi Mompati District Municipality	10/02/2017	NW1700302	18	North West	Reactive	'15-19	Nonreactive	Nonreactive
Hepb-23-1651	lp Waterberg District Municipality	10/03/2017	LP1700359	99	Limpopo	Nonreactive	'99999	Nonreactive	Nonreactive
Hepb-23-1652	lp Capricorn District Municipality	10/03/2017	LP1701936	20	Limpopo	Nonreactive	'20-24	Reactive	Nonreactive	Nonreactive
Hepb-23-1653	lp Capricorn District Municipality	10/03/2017	LP1701831	21	Limpopo	Reactive	'20-24	Reactive	Nonreactive	Nonreactive
Hepb-23-1654	lp Capricorn District Municipality	10/03/2017	LP1701931	25	Limpopo	Nonreactive	'25-29	Nonreactive	Reactive
Hepb-23-1655	lp Capricorn District Municipality	10/03/2017	LP1701937	26	Limpopo	Nonreactive	'25-29	Nonreactive	Nonreactive
Hepb-23-1656	lp Capricorn District Municipality	10/03/2017	LP1701932	33	Limpopo	Reactive	'30-34	Nonreactive	Nonreactive
Hepb-23-1657	lp Capricorn District Municipality	10/03/2017	LP1701938	29	Limpopo	Nonreactive	'25-29	Nonreactive	Nonreactive
Hepb-23-1658	lp Capricorn District Municipality	10/03/2017	LP1701840	16	Limpopo	Nonreactive	'15-19	Nonreactive	Nonreactive
Hepb-23-1659	lp Capricorn District Municipality	10/03/2017	LP1701930	21	Limpopo	Nonreactive	'20-24	Nonreactive	Nonreactive
Hepb-23-1660	lp Capricorn District Municipality	10/03/2017	LP1701827	34	Limpopo	Nonreactive	'30-34	Nonreactive	Nonreactive
Hepb-23-1661	lp Mopani District Municipality	10/02/2017	LP1702851	22	Limpopo	Nonreactive	'20-24	Nonreactive	Reactive
Hepb-23-1662	lp Capricorn District Municipality	10/03/2017	LP1701939	21	Limpopo	Nonreactive	'20-24	Reactive	Nonreactive	Reactive
Hepb-23-1663	lp Capricorn District Municipality	10/03/2017	LP1702235	25	Limpopo	Nonreactive	'25-29	Nonreactive	Nonreactive
Hepb-23-1664	lp Capricorn District Municipality	10/03/2017	LP1702255	26	Limpopo	Nonreactive	'25-29	Nonreactive	Nonreactive
Hepb-23-1665	lp Capricorn District Municipality	10/03/2017	LP1701832	27	Limpopo	Nonreactive	'25-29	Nonreactive	Nonreactive
Hepb-23-1666	lp Capricorn District Municipality	10/03/2017	LP1702246	26	Limpopo	Nonreactive	'25-29	Nonreactive	Nonreactive
Hepb-23-1667	lp Capricorn District Municipality	10/03/2017	LP1701835	28	Limpopo	Nonreactive	'25-29	Nonreactive	Nonreactive
Hepb-23-1668	lp Capricorn District Municipality	10/02/2017	LP1702082	37	Limpopo	Nonreactive	'35-39	Nonreactive	Nonreactive
Hepb-23-1669	lp Capricorn District Municipality	10/02/2017	LP1702083	28	Limpopo	Nonreactive	'25-29	Nonreactive	Nonreactive
Hepb-23-1670	lp Capricorn District Municipality	10/03/2017	LP1702249	18	Limpopo	Nonreactive	'15-19	Nonreactive	Nonreactive
Hepb-23-1671	lp Sekhukhune District Municipality	10/05/2017	LP1703848	99	Limpopo	Reactive	'99999	Nonreactive	Reactive
Hepb-23-1672	lp Capricorn District Municipality	10/03/2017	LP1702245	22	Limpopo	Nonreactive	'20-24	Nonreactive	Nonreactive
Hepb-23-1673	lp Capricorn District Municipality	10/03/2017	LP1702084	21	Limpopo	Nonreactive	'20-24	Nonreactive	Nonreactive
Hepb-23-1674	lp Capricorn District Municipality	10/03/2017	LP1702244	21	Limpopo	Nonreactive	'20-24	Reactive	Nonreactive	Nonreactive
Hepb-23-1675	lp Sekhukhune District Municipality	10/06/2017	LP1704207	26	Limpopo	Nonreactive	'25-29	Nonreactive	Nonreactive
Hepb-23-1676	lp Sekhukhune District Municipality	10/06/2017	LP1704211	28	Limpopo	Nonreactive	'25-29	Nonreactive	Nonreactive
Hepb-23-1677	nw Bojanala Platinum District Municipality	10/05/2017	NW1702382	27	North West	Reactive	'25-29	Nonreactive	Nonreactive
Hepb-23-1678	lp Capricorn District Municipality	10/02/2017	LP1702429	22	Limpopo	Reactive	'20-24	Nonreactive	Reactive
Hepb-23-1679	lp Sekhukhune District Municipality	10/06/2017	LP1704040	39	Limpopo	Reactive	'35-39	Nonreactive	Nonreactive
Hepb-23-1680	nw Bojanala Platinum District Municipality	10/04/2017	NW1702309	30	North West	Nonreactive	'30-34	Nonreactive	Nonreactive
Hepb-23-1681	lp Waterberg District Municipality	10/04/2017	LP1700322	45	Limpopo	Reactive	'45-49	Nonreactive	Reactive
Hepb-23-1682	lp Vhembe District Municipality	10/03/2017	LP1704562	17	Limpopo	Nonreactive	'15-19	Nonreactive	Nonreactive
Hepb-23-1683	lp Vhembe District Municipality	10/04/2017	LP1704587	37	Limpopo	Reactive	'35-39	Nonreactive	Reactive
Hepb-23-1684	lp Sekhukhune District Municipality	10/02/2017	LP1704103	20	Limpopo	Reactive	'20-24	Nonreactive	Nonreactive
Hepb-23-1685	lp Sekhukhune District Municipality	10/03/2017	LP1703531	36	Limpopo	Reactive	'35-39	Nonreactive	Reactive
Hepb-23-1686	nw Bojanala Platinum District Municipality	10/05/2017	NW1703738	37	North West	Reactive	'35-39	Reactive	Nonreactive	Nonreactive
Hepb-23-1687	lp Capricorn District Municipality	10/04/2017	LP1701635	22	Limpopo	Nonreactive	'20-24	Nonreactive	Nonreactive
Hepb-23-1688	lp Capricorn District Municipality	10/04/2017	LP1701032	22	Limpopo	Nonreactive	'20-24	Nonreactive	Nonreactive
Hepb-23-1689	lp Capricorn District Municipality	10/05/2017	LP1702303	20	Limpopo	Nonreactive	'20-24	Nonreactive	Nonreactive
Hepb-23-1690	lp Mopani District Municipality	10/02/2017	LP1702729	24	Limpopo	Nonreactive	'20-24	Reactive	Nonreactive	Nonreactive
Hepb-23-1691	nw Bojanala Platinum District Municipality	10/02/2017	NW1703507	32	North West	Reactive	'30-34	Nonreactive	Nonreactive
Hepb-23-1692	lp Mopani District Municipality	10/04/2017	LP1703438	25	Limpopo	Nonreactive	'25-29	Nonreactive	Nonreactive
Hepb-23-1693	lp Waterberg District Municipality	10/06/2017	LP1700871	32	Limpopo	Nonreactive	'30-34	Nonreactive	Nonreactive
Hepb-23-1694	lp Capricorn District Municipality	10/09/2017	LP1702270	20	Limpopo	Nonreactive	'20-24	Nonreactive	Nonreactive
Hepb-23-1695	lp Mopani District Municipality	10/03/2017	LP1703408	99	Limpopo	Reactive	'99999	Nonreactive	Nonreactive
Hepb-23-1696	lp Vhembe District Municipality	10/05/2017	LP1704781	19	Limpopo	Nonreactive	'15-19	Nonreactive	Reactive
Hepb-23-1697	lp Capricorn District Municipality	10/09/2017	LP1701288	30	Limpopo	Reactive	'30-34	Nonreactive	Nonreactive
Hepb-23-1698	lp Capricorn District Municipality	10/09/2017	LP1702087	26	Limpopo	Reactive	'25-29	Nonreactive	Reactive
Hepb-23-1699	lp Vhembe District Municipality	10/03/2017	LP1704658	28	Limpopo	Reactive	'25-29	Nonreactive	Nonreactive
Hepb-23-1700	lp Sekhukhune District Municipality	10/04/2017	LP1704276	18	Limpopo	Nonreactive	'15-19	Nonreactive	Nonreactive
Hepb-23-1701	nw Ngaka Modiri Molema District Municipality	10/03/2017	NW1700255	40	North West	Reactive	'40-44	Reactive	Nonreactive	Reactive
Hepb-23-1702	lp Capricorn District Municipality	10/11/2017	LP1701558	23	Limpopo	Reactive	'20-24	Reactive	Nonreactive	Reactive
Hepb-23-1703	nw Ngaka Modiri Molema District Municipality	10/02/2017	NW1700002	99	North West	Reactive	'99999	Reactive	Nonreactive	Nonreactive
Hepb-23-1704	lp Capricorn District Municipality	10/11/2017	LP1701044	31	Limpopo	Reactive	'30-34	Nonreactive	Nonreactive
Hepb-23-1705	lp Capricorn District Municipality	10/10/2017	LP1701056	35	Limpopo	Reactive	'35-39	Nonreactive	Reactive
Hepb-23-1706	nw Dr Ruth Segomotsi Mompati District Municipality	10/10/2017	NW1701964	25	North West	Reactive	'25-29	Nonreactive	Nonreactive
Hepb-23-1707	lp Mopani District Municipality	10/04/2017	LP1703009	99	Limpopo	Nonreactive	'99999	Reactive	Nonreactive	Nonreactive
Hepb-23-1708	lp Mopani District Municipality	10/04/2017	LP1703128	24	Limpopo	Nonreactive	'20-24	Nonreactive	Nonreactive
Hepb-23-1709	lp Mopani District Municipality	10/04/2017	LP1703299	25	Limpopo	Nonreactive	'25-29	Nonreactive	Reactive
Hepb-23-1710	lp Mopani District Municipality	10/04/2017	LP1703298	31	Limpopo	Nonreactive	'30-34	Nonreactive	Nonreactive
Hepb-23-1711	lp Mopani District Municipality	10/04/2017	LP1703232	24	Limpopo	Nonreactive	'20-24	Nonreactive	Nonreactive
Hepb-23-1712	lp Mopani District Municipality	10/04/2017	LP1703230	16	Limpopo	Nonreactive	'15-19	Nonreactive	Reactive
Hepb-23-1713	lp Sekhukhune District Municipality	10/03/2017	LP1704191	26	Limpopo	Nonreactive	'25-29	Nonreactive	Nonreactive
Hepb-23-1714	nw Bojanala Platinum District Municipality	10/05/2017	NW1703629	24	North West	Reactive	'20-24	Reactive	Nonreactive	Reactive
Hepb-23-1715	nw Bojanala Platinum District Municipality	10/02/2017	NW1702151	26	North West	Reactive	'25-29	Nonreactive	Nonreactive
Hepb-23-1716	lp Mopani District Municipality	10/03/2017	LP1702855	21	Limpopo	Nonreactive	'20-24	Reactive	Nonreactive	Nonreactive
Hepb-23-1717	lp Mopani District Municipality	10/02/2017	LP1702776	22	Limpopo	Nonreactive	'20-24	Nonreactive	Nonreactive
Hepb-23-1718	nw Ngaka Modiri Molema District Municipality	10/05/2017	NW1700393	17	North West	Reactive	'15-19	Nonreactive	Nonreactive
Hepb-23-1719	lp Mopani District Municipality	10/02/2017	LP1702931	21	Limpopo	Nonreactive	'20-24	Nonreactive	Nonreactive
Hepb-23-1720	nw Ngaka Modiri Molema District Municipality	10/04/2017	NW1700005	99	North West	Reactive	'99999	Reactive	Nonreactive
Hepb-23-1721	nw Dr Ruth Segomotsi Mompati District Municipality	10/04/2017	NW1701152	99	North West	Reactive	'99999	Nonreactive	Nonreactive
Hepb-23-1722	nw Dr Ruth Segomotsi Mompati District Municipality	10/03/2017	NW1700318	19	North West	Reactive	'15-19	Reactive	Nonreactive	Nonreactive
Hepb-23-1723	lp Waterberg District Municipality	10/05/2017	LP1700935	99	Limpopo	Reactive	'99999	Nonreactive	Nonreactive
Hepb-23-1724	lp Waterberg District Municipality	10/05/2017	LP1700934	99	Limpopo	Nonreactive	'99999	Nonreactive	Nonreactive
Hepb-23-1725	lp Waterberg District Municipality	10/04/2017	LP1700928	33	Limpopo	Reactive	'30-34	Nonreactive	Nonreactive
Hepb-23-1726	nw Ngaka Modiri Molema District Municipality	10/04/2017	NW1700268	28	North West	Reactive	'25-29	Nonreactive	Nonreactive
Hepb-23-1727	nw Ngaka Modiri Molema District Municipality	10/04/2017	NW1700385	18	North West	Nonreactive	'15-19	Nonreactive	Nonreactive
Hepb-23-1728	nw Ngaka Modiri Molema District Municipality	10/04/2017	NW1700389	24	North West	Reactive	'20-24	Nonreactive	Nonreactive
Hepb-23-1729	lp Waterberg District Municipality	10/05/2017	LP1700952	26	Limpopo	Reactive	'25-29	Reactive	Nonreactive	Nonreactive
Hepb-23-1730	nw Ngaka Modiri Molema District Municipality	10/04/2017	NW1700262	30	North West	Reactive	'30-34	Nonreactive	Nonreactive
Hepb-23-1731	lp Mopani District Municipality	10/05/2017	LP1703332	37	Limpopo	Reactive	'35-39	Reactive	Nonreactive	Nonreactive
Hepb-23-1732	nw Bojanala Platinum District Municipality	10/04/2017	NW1702433	25	North West	Reactive	'25-29	Reactive	Nonreactive	Nonreactive
Hepb-23-1733	nw Bojanala Platinum District Municipality	10/04/2017	NW1703901	22	North West	Reactive	'20-24	Nonreactive	Nonreactive
Hepb-23-1734	lp Mopani District Municipality	10/05/2017	LP1703207	28	Limpopo	Reactive	'25-29	Nonreactive	Reactive
Hepb-23-1735	nw Dr Ruth Segomotsi Mompati District Municipality	10/05/2017	NW1701233	25	North West	Reactive	'25-29	Nonreactive	Reactive
Hepb-23-1736	lp Waterberg District Municipality	10/02/2017	LP1700762	26	Limpopo	Nonreactive	'25-29	Nonreactive	Nonreactive
Hepb-23-1737	lp Waterberg District Municipality	10/02/2017	LP1700802	99	Limpopo	Nonreactive	'99999	Nonreactive	Nonreactive
Hepb-23-1738	nw Dr Ruth Segomotsi Mompati District Municipality	10/02/2017	NW1701952	34	North West	Reactive	'30-34	Reactive	Reactive	Nonreactive
Hepb-23-1739	lp Waterberg District Municipality	10/02/2017	LP1700801	99	Limpopo	Nonreactive	'99999	Reactive	Reactive	Nonreactive
Hepb-23-1740	lp Waterberg District Municipality	10/02/2017	LP1700752	28	Limpopo	Nonreactive	'25-29	Reactive	Nonreactive	Nonreactive
Hepb-23-1741	lp Waterberg District Municipality	10/02/2017	LP1700752	28	Limpopo	Nonreactive	'25-29	Nonreactive	Nonreactive
Hepb-23-1742	lp Waterberg District Municipality	10/02/2017	LP1700761	31	Limpopo	Nonreactive	'30-34	Nonreactive	Nonreactive
Hepb-23-1743	nw Dr Ruth Segomotsi Mompati District Municipality	10/05/2017	NW1701785	23	North West	Nonreactive	'20-24	Nonreactive	Nonreactive
Hepb-23-1744	lp Waterberg District Municipality	10/02/2017	LP1700754	31	Limpopo	Nonreactive	'30-34	Nonreactive	Nonreactive
Hepb-23-1745	nw Dr Ruth Segomotsi Mompati District Municipality	10/05/2017	NW1701778	25	North West	Reactive	'25-29	Reactive	Nonreactive	Nonreactive
Hepb-23-1746	nw Dr Ruth Segomotsi Mompati District Municipality	10/05/2017	NW1701776	29	North West	Nonreactive	'25-29	Nonreactive	Nonreactive
Hepb-23-1747	nw Ngaka Modiri Molema District Municipality	10/04/2017	NW1700937	35	North West	Reactive	'35-39	Nonreactive	Nonreactive
Hepb-23-1748	nw Bojanala Platinum District Municipality	10/06/2017	NW1702387	28	North West	Nonreactive	'25-29	Reactive	Nonreactive	Nonreactive
Hepb-23-1749	nw Bojanala Platinum District Municipality	10/06/2017	NW1702391	26	North West	Nonreactive	'25-29	Nonreactive	Nonreactive
Hepb-23-1750	nw Bojanala Platinum District Municipality	10/06/2017	NW1702044	25	North West	Reactive	'25-29	Nonreactive	Reactive
Hepb-23-1751	nw Bojanala Platinum District Municipality	10/06/2017	NW1703976	22	North West	Nonreactive	'20-24	Nonreactive	Nonreactive
Hepb-23-1752	nw Bojanala Platinum District Municipality	10/06/2017	NW1703545	22	North West	Nonreactive	'20-24	Nonreactive	Nonreactive
Hepb-23-1753	lp Capricorn District Municipality	10/05/2017	LP1701534	27	Limpopo	Reactive	'25-29	Nonreactive	Reactive
Hepb-23-1754	nw Dr Kenneth Kaunda District Municipality	10/04/2017	NW1703228	24	North West	Nonreactive	'20-24	Nonreactive	Nonreactive
Hepb-23-1755	nw Dr Kenneth Kaunda District Municipality	10/02/2017	NW1703253	99	North West	Nonreactive	'99999	Nonreactive	Nonreactive
Hepb-23-1756	nw Dr Kenneth Kaunda District Municipality	10/04/2017	NW1703247	20	North West	Nonreactive	'20-24	Nonreactive	Nonreactive
Hepb-23-1757	nw Dr Kenneth Kaunda District Municipality	10/04/2017	NW1703262	37	North West	Nonreactive	'35-39	Nonreactive	Nonreactive
Hepb-23-1758	nw Dr Kenneth Kaunda District Municipality	10/04/2017	NW1703232	24	North West	Nonreactive	'20-24	Nonreactive	Nonreactive
Hepb-23-1759	nw Dr Kenneth Kaunda District Municipality	10/04/2017	NW1703240	21	North West	Nonreactive	'20-24	Reactive	Reactive	Nonreactive
Hepb-23-1760	nw Dr Kenneth Kaunda District Municipality	10/04/2017	NW1703230	20	North West	Reactive	'20-24	Nonreactive	Nonreactive
Hepb-23-1761	nw Dr Kenneth Kaunda District Municipality	10/04/2017	NW1703242	20	North West	Nonreactive	'20-24	Nonreactive	Nonreactive
Hepb-23-1762	nw Dr Kenneth Kaunda District Municipality	10/04/2017	NW1703231	28	North West	Nonreactive	'25-29	Nonreactive	Nonreactive
Hepb-23-1763	nw Dr Ruth Segomotsi Mompati District Municipality	10/05/2017	NW1701534	38	North West	Nonreactive	'35-39	Nonreactive	Nonreactive
Hepb-23-1764	nw Dr Ruth Segomotsi Mompati District Municipality	10/09/2017	NW1701535	23	North West	Nonreactive	'20-24	Nonreactive	Nonreactive
Hepb-23-1765	nw Dr Ruth Segomotsi Mompati District Municipality	10/05/2017	NW1701540	18	North West	Nonreactive	'15-19	Nonreactive	Nonreactive
Hepb-23-1766	nw Dr Ruth Segomotsi Mompati District Municipality	10/05/2017	NW1701544	23	North West	Nonreactive	'20-24	Nonreactive	Nonreactive
Hepb-23-1767	nw Dr Ruth Segomotsi Mompati District Municipality	10/05/2017	NW1701551	22	North West	Nonreactive	'20-24	Nonreactive	Nonreactive
Hepb-23-1768	nw Dr Ruth Segomotsi Mompati District Municipality	10/05/2017	NW1701533	21	North West	Nonreactive	'20-24	Nonreactive	Nonreactive
Hepb-23-1769	nw Dr Ruth Segomotsi Mompati District Municipality	10/05/2017	NW1701536	32	North West	Nonreactive	'30-34	Reactive	Nonreactive	Nonreactive
Hepb-23-1770	nw Dr Ruth Segomotsi Mompati District Municipality	10/05/2017	NW1701542	37	North West	Nonreactive	'35-39	Nonreactive	Nonreactive
Hepb-23-1771	nw Dr Ruth Segomotsi Mompati District Municipality	10/05/2017	NW1701552	23	North West	Nonreactive	'20-24	Nonreactive	Nonreactive
Hepb-23-1772	nw Dr Ruth Segomotsi Mompati District Municipality	10/05/2017	NW1701539	22	North West	Nonreactive	'20-24	Nonreactive	Nonreactive
Hepb-23-1773	nw Dr Ruth Segomotsi Mompati District Municipality	10/05/2017	NW1701545	27	North West	Nonreactive	'25-29	Nonreactive	Nonreactive
Hepb-23-1774	nw Dr Ruth Segomotsi Mompati District Municipality	10/05/2017	NW1701553	35	North West	Nonreactive	'35-39	Nonreactive	Nonreactive
Hepb-23-1775	nw Dr Ruth Segomotsi Mompati District Municipality	10/05/2017	NW1701538	29	North West	Nonreactive	'25-29	Nonreactive	Nonreactive
Hepb-23-1776	nw Dr Ruth Segomotsi Mompati District Municipality	10/05/2017	NW1701548	32	North West	Nonreactive	'30-34	Nonreactive	Nonreactive
Hepb-23-1777	nw Dr Ruth Segomotsi Mompati District Municipality	10/05/2017	NW1701541	26	North West	Nonreactive	'25-29	Nonreactive	Nonreactive
Hepb-23-1778	nw Bojanala Platinum District Municipality	10/03/2017	NW1703730	24	North West	Nonreactive	'20-24	Nonreactive	Nonreactive
Hepb-23-1779	nw Dr Ruth Segomotsi Mompati District Municipality	10/06/2017	NW1701330	29	North West	Nonreactive	'25-29	Nonreactive	Nonreactive
Hepb-23-1780	nw Dr Ruth Segomotsi Mompati District Municipality	10/04/2017	NW1701108	26	North West	Nonreactive	'25-29	Nonreactive	Nonreactive
Hepb-23-1781	nw Dr Ruth Segomotsi Mompati District Municipality	10/05/2017	NW1701549	23	North West	Nonreactive	'20-24	Nonreactive	Nonreactive
Hepb-23-1782	nw Bojanala Platinum District Municipality	10/09/2017	NW1702142	35	North West	Nonreactive	'35-39	Nonreactive	Nonreactive
Hepb-23-1783	nw Bojanala Platinum District Municipality	10/09/2017	NW1702395	29	North West	Reactive	'25-29	Nonreactive	Reactive
Hepb-23-1784	nw Bojanala Platinum District Municipality	10/09/2017	NW1702128	38	North West	Reactive	'35-39	Reactive	Nonreactive	Nonreactive
Hepb-23-1785	nw Bojanala Platinum District Municipality	10/09/2017	NW1702135	38	North West	Nonreactive	'35-39	Reactive	Nonreactive	Nonreactive
Hepb-23-1786	nw Bojanala Platinum District Municipality	10/09/2017	NW1702143	24	North West	Nonreactive	'20-24	Nonreactive	Nonreactive
Hepb-23-1787	nw Bojanala Platinum District Municipality	10/09/2017	NW1702129	30	North West	Nonreactive	'30-34	Nonreactive	Nonreactive
Hepb-23-1788	nw Bojanala Platinum District Municipality	10/09/2017	NW1702141	22	North West	Nonreactive	'20-24	Nonreactive	Nonreactive
Hepb-23-1789	nw Bojanala Platinum District Municipality	10/09/2017	NW1702554	22	North West	Nonreactive	'20-24	Nonreactive	Nonreactive
Hepb-23-1790	nw Bojanala Platinum District Municipality	10/09/2017	NW1702286	20	North West	Nonreactive	'20-24	Nonreactive	Nonreactive
Hepb-23-1791	nw Bojanala Platinum District Municipality	10/04/2017	NW1702553	22	North West	Nonreactive	'20-24	Nonreactive	Nonreactive
Hepb-23-1792	nw Bojanala Platinum District Municipality	10/09/2017	NW1702284	35	North West	Nonreactive	'35-39	Nonreactive	Reactive
Hepb-23-1793	nw Bojanala Platinum District Municipality	10/09/2017	NW1702555	26	North West	Nonreactive	'25-29	Nonreactive	Nonreactive
Hepb-23-1794	nw Bojanala Platinum District Municipality	10/09/2017	NW1702138	27	North West	Nonreactive	'25-29	Nonreactive	Nonreactive
Hepb-23-1795	nw Bojanala Platinum District Municipality	10/09/2017	NW1702130	29	North West	Reactive	'25-29	Nonreactive	Reactive
Hepb-23-1796	nw Bojanala Platinum District Municipality	10/09/2017	NW1702144	34	North West	Reactive	'30-34	Nonreactive	Reactive
Hepb-23-1797	lp Sekhukhune District Municipality	10/04/2017	LP1703681	22	Limpopo	Nonreactive	'20-24	Nonreactive	Nonreactive
Hepb-23-1798	lp Sekhukhune District Municipality	10/05/2017	LP1703609	42	Limpopo	Nonreactive	'40-44	Nonreactive	Nonreactive
Hepb-23-1799	nw Dr Kenneth Kaunda District Municipality	10/04/2017	NW1703208	16	North West	Nonreactive	'15-19	Nonreactive	Nonreactive
Hepb-23-1800	nw Dr Kenneth Kaunda District Municipality	10/04/2017	NW1703236	25	North West	Reactive	'25-29	Nonreactive	Nonreactive
Hepb-23-1801	nw Dr Ruth Segomotsi Mompati District Municipality	10/04/2017	NW1701327	34	North West	Reactive	'30-34	Reactive	Nonreactive	Reactive
Hepb-23-1802	lp Mopani District Municipality	10/05/2017	LP1702861	99	Limpopo	Reactive	'99999	Nonreactive	Nonreactive
Hepb-23-1803	lp Vhembe District Municipality	10/06/2017	LP1704907	23	Limpopo	Nonreactive	'20-24	Nonreactive	Nonreactive
Hepb-23-1804	lp Vhembe District Municipality	10/05/2017	LP1705010	19	Limpopo	Nonreactive	'15-19	Nonreactive	Nonreactive
Hepb-23-1805	nw Ngaka Modiri Molema District Municipality	10/10/2017	NW1700603	20	North West	Nonreactive	'20-24	Nonreactive	Nonreactive
Hepb-23-1806	nw Ngaka Modiri Molema District Municipality	10/10/2017	NW1700802	17	North West	Nonreactive	'15-19	Nonreactive	Nonreactive
Hepb-23-1807	nw Ngaka Modiri Molema District Municipality	10/10/2017	NW1700605	37	North West	Nonreactive	'35-39	Nonreactive	Nonreactive
Hepb-23-1808	nw Ngaka Modiri Molema District Municipality	10/09/2017	NW1700406	39	North West	Nonreactive	'35-39	Nonreactive	Reactive
Hepb-23-1809	lp Vhembe District Municipality	10/05/2017	LP1704833	22	Limpopo	Nonreactive	'20-24	Nonreactive	Reactive
Hepb-23-1810	lp Vhembe District Municipality	10/05/2017	LP1704834	25	Limpopo	Nonreactive	'25-29	Nonreactive	Reactive
Hepb-23-1811	nw Ngaka Modiri Molema District Municipality	10/04/2017	NW1700027	18	North West	Nonreactive	'15-19	Nonreactive	Nonreactive
Hepb-23-1812	nw Ngaka Modiri Molema District Municipality	10/04/2017	NW1700026	22	North West	Nonreactive	'20-24	Nonreactive	Nonreactive
Hepb-23-1813	nw Ngaka Modiri Molema District Municipality	10/04/2017	NW1700627	17	North West	Nonreactive	'15-19	Nonreactive	Reactive
Hepb-23-1814	lp Vhembe District Municipality	10/05/2017	LP1704830	32	Limpopo	Nonreactive	'30-34	Nonreactive	Reactive
Hepb-23-1815	lp Vhembe District Municipality	10/05/2017	LP1705012	32	Limpopo	Nonreactive	'30-34	Nonreactive	Nonreactive
Hepb-23-1816	lp Vhembe District Municipality	10/05/2017	LP1705009	35	Limpopo	Nonreactive	'35-39	Nonreactive	Reactive
Hepb-23-1817	nw Ngaka Modiri Molema District Municipality	10/06/2017	NW1700702	19	North West	Nonreactive	'15-19	Nonreactive	Nonreactive
Hepb-23-1818	lp Vhembe District Municipality	10/05/2017	LP1705008	22	Limpopo	Nonreactive	'20-24	Nonreactive	Nonreactive
Hepb-23-1819	nw Ngaka Modiri Molema District Municipality	10/06/2017	NW1700114	99	North West	Nonreactive	'99999	Reactive	Nonreactive	Nonreactive
Hepb-23-1820	nw Ngaka Modiri Molema District Municipality	10/04/2017	NW1700108	29	North West	Nonreactive	'25-29	Nonreactive	Nonreactive
Hepb-23-1821	lp Vhembe District Municipality	10/04/2017	LP1704605	23	Limpopo	Nonreactive	'20-24	Nonreactive	Nonreactive
Hepb-23-1822	nw Ngaka Modiri Molema District Municipality	10/04/2017	NW1700109	23	North West	Nonreactive	'20-24	Reactive	Nonreactive	Reactive
Hepb-23-1823	nw Ngaka Modiri Molema District Municipality	10/09/2017	NW1700404	33	North West	Nonreactive	'30-34	Nonreactive	Nonreactive
Hepb-23-1824	nw Ngaka Modiri Molema District Municipality	10/09/2017	NW1700113	99	North West	Nonreactive	'99999	Nonreactive	Nonreactive
Hepb-23-1825	nw Ngaka Modiri Molema District Municipality	10/04/2017	NW1700110	33	North West	Nonreactive	'30-34	Nonreactive	Nonreactive
Hepb-23-1826	nw Ngaka Modiri Molema District Municipality	10/10/2017	NW1700604	17	North West	Nonreactive	'15-19	Nonreactive	Nonreactive
Hepb-23-1827	lp Vhembe District Municipality	10/04/2017	LP1704612	26	Limpopo	Reactive	'25-29	Nonreactive	Nonreactive
Hepb-23-1828	lp Waterberg District Municipality	10/09/2017	LP1700338	32	Limpopo	Reactive	'30-34	Nonreactive	Nonreactive
Hepb-23-1829	lp Capricorn District Municipality	10/11/2017	LP1701801	26	Limpopo	Nonreactive	'25-29	Nonreactive	Nonreactive
Hepb-23-1830	lp Capricorn District Municipality	10/11/2017	LP1701959	24	Limpopo	Nonreactive	'20-24	Nonreactive	Nonreactive
Hepb-23-1831	lp Capricorn District Municipality	10/10/2017	LP1701904	34	Limpopo	Nonreactive	'30-34	Nonreactive	Reactive
Hepb-23-1832	lp Capricorn District Municipality	10/10/2017	LP1702092	23	Limpopo	Nonreactive	'20-24	Nonreactive	Nonreactive
Hepb-23-1833	lp Sekhukhune District Municipality	10/11/2017	LP1703962	22	Limpopo	Nonreactive	'20-24	Nonreactive	Nonreactive
Hepb-23-1834	nw Bojanala Platinum District Municipality	10/04/2017	NW1703576	20	North West	Reactive	'20-24	Nonreactive	Nonreactive
Hepb-23-1835	lp Capricorn District Municipality	10/10/2017	LP1701613	24	Limpopo	Nonreactive	'20-24	Nonreactive	Nonreactive
Hepb-23-1836	nw Bojanala Platinum District Municipality	10/04/2017	NW1703671	17	North West	Reactive	'15-19	Reactive	Nonreactive	Nonreactive
Hepb-23-1837	lp Capricorn District Municipality	10/11/2017	LP1701557	32	Limpopo	Nonreactive	'30-34	Nonreactive	Nonreactive
Hepb-23-1838	lp Capricorn District Municipality	10/10/2017	LP1701330	34	Limpopo	Reactive	'30-34	Nonreactive	Nonreactive
Hepb-23-1839	lp Capricorn District Municipality	10/11/2017	LP1701260	20	Limpopo	Nonreactive	'20-24	Nonreactive	Nonreactive
Hepb-23-1840	lp Capricorn District Municipality	10/11/2017	LP1701263	39	Limpopo	Nonreactive	'35-39	Nonreactive	Nonreactive
Hepb-23-1841	lp Capricorn District Municipality	10/11/2017	LP1701334	26	Limpopo	Nonreactive	'25-29	Nonreactive	Nonreactive
Hepb-23-1842	lp Capricorn District Municipality	10/11/2017	LP1701257	25	Limpopo	Nonreactive	'25-29	Nonreactive	Nonreactive
Hepb-23-1843	lp Vhembe District Municipality	10/04/2017	LP1705577	26	Limpopo	Reactive	'25-29	Nonreactive	Nonreactive
Hepb-23-1844	lp Sekhukhune District Municipality	10/11/2017	LP1704142	27	Limpopo	Nonreactive	'25-29	Nonreactive	Nonreactive
Hepb-23-1845	lp Sekhukhune District Municipality	10/13/2017	LP1704333	20	Limpopo	Nonreactive	'20-24	Nonreactive	Nonreactive
Hepb-23-1846	lp Sekhukhune District Municipality	10/11/2017	LP1704141	19	Limpopo	Nonreactive	'15-19	Nonreactive	Nonreactive
Hepb-23-1847	lp Sekhukhune District Municipality	10/16/2017	LP1703857	23	Limpopo	Nonreactive	'20-24	Nonreactive	Nonreactive
Hepb-23-1848	lp Sekhukhune District Municipality	10/11/2017	LP1704136	43	Limpopo	Nonreactive	'40-44	Nonreactive	Nonreactive
Hepb-23-1849	lp Sekhukhune District Municipality	10/11/2017	LP1703856	16	Limpopo	Nonreactive	'15-19	Nonreactive	Reactive
Hepb-23-1850	lp Sekhukhune District Municipality	10/06/2017	LP1704356	27	Limpopo	Nonreactive	'25-29	Nonreactive	Nonreactive
Hepb-23-1851	lp Sekhukhune District Municipality	10/19/2017	LP1703808	20	Limpopo	Nonreactive	'20-24	Nonreactive	Nonreactive
Hepb-23-1852	lp Capricorn District Municipality	10/19/2017	LP1701187	34	Limpopo	Reactive	'30-34	Nonreactive	Nonreactive
Hepb-23-1853	nw Dr Ruth Segomotsi Mompati District Municipality	10/13/2017	NW1701242	23	North West	Reactive	'20-24	Nonreactive	Nonreactive
Hepb-23-1854	lp Capricorn District Municipality	10/12/2017	LP1702318	34	Limpopo	Reactive	'30-34	Nonreactive	Nonreactive
Hepb-23-1855	lp Sekhukhune District Municipality	10/04/2017	LP1704031	30	Limpopo	Reactive	'30-34	Reactive	Nonreactive	Nonreactive
Hepb-23-1856	lp Vhembe District Municipality	10/15/2017	LP1705254	38	Limpopo	Nonreactive	'35-39	Nonreactive	Nonreactive
Hepb-23-1857	lp Vhembe District Municipality	10/15/2017	LP1705255	19	Limpopo	Nonreactive	'15-19	Nonreactive	Reactive
Hepb-23-1858	lp Mopani District Municipality	10/16/2017	LP1702910	36	Limpopo	Nonreactive	'35-39	Nonreactive	Nonreactive
Hepb-23-1859	lp Mopani District Municipality	10/17/2017	LP1702915	19	Limpopo	Nonreactive	'15-19	Nonreactive	Nonreactive
Hepb-23-1860	lp Mopani District Municipality	10/16/2017	LP1702912	31	Limpopo	Nonreactive	'30-34	Nonreactive	Reactive
Hepb-23-1861	lp Mopani District Municipality	10/16/2017	LP1702914	22	Limpopo	Nonreactive	'20-24	Nonreactive	Nonreactive
Hepb-23-1862	lp Vhembe District Municipality	10/12/2017	LP1700061	99	Limpopo	Nonreactive	'99999	Nonreactive	Nonreactive
Hepb-23-1863	lp Waterberg District Municipality	10/18/2017	LP1700151	22	Limpopo	Reactive	'20-24	Nonreactive	Nonreactive
Hepb-23-1864	lp Waterberg District Municipality	10/18/2017	LP1700165	17	Limpopo	Reactive	'15-19	Reactive	Nonreactive	Nonreactive
Hepb-23-1865	nw Dr Ruth Segomotsi Mompati District Municipality	10/10/2017	NW1701804	32	North West	Reactive	'30-34	Nonreactive	Nonreactive
Hepb-23-1866	nw Dr Ruth Segomotsi Mompati District Municipality	10/10/2017	NW1701802	36	North West	Reactive	'35-39	Nonreactive	Nonreactive
Hepb-23-1867	lp Vhembe District Municipality	10/02/2017	LP1705176	31	Limpopo	Reactive	'30-34	Nonreactive	Nonreactive
Hepb-23-1868	nw Dr Ruth Segomotsi Mompati District Municipality	10/11/2017	NW1701860	33	North West	Reactive	'30-34	Reactive	Nonreactive	Nonreactive
Hepb-23-1869	nw Bojanala Platinum District Municipality	10/02/2017	NW1702053	26	North West	Reactive	'25-29	Nonreactive	Nonreactive
Hepb-23-1870	nw Bojanala Platinum District Municipality	10/27/2017	NW1703873	29	North West	Reactive	'25-29	Nonreactive	Nonreactive
Hepb-23-1871	nw Dr Ruth Segomotsi Mompati District Municipality	10/11/2017	NW1701157	99	North West	Reactive	'99999	Nonreactive	Nonreactive
Hepb-23-1872	nw Dr Kenneth Kaunda District Municipality	10/11/2017	NW1704151	32	North West	Reactive	'30-34	Nonreactive	Reactive
Hepb-23-1873	nw Bojanala Platinum District Municipality	10/10/2017	NW1703902	30	North West	Reactive	'30-34	Nonreactive	Reactive
Hepb-23-1874	lp Capricorn District Municipality	10/04/2017	LP1701631	35	Limpopo	Reactive	'35-39	Nonreactive	Nonreactive
Hepb-23-1875	nw Bojanala Platinum District Municipality	10/27/2017	NW1702147	40	North West	Reactive	'40-44	Nonreactive	Nonreactive
Hepb-23-1876	nw Bojanala Platinum District Municipality	10/27/2017	NW1702182	26	North West	Reactive	'25-29	Nonreactive	Nonreactive
Hepb-23-1877	lp Capricorn District Municipality	10/09/2017	LP1701552	27	Limpopo	Reactive	'25-29	Nonreactive	Nonreactive
Hepb-23-1878	lp Capricorn District Municipality	10/09/2017	LP1702012	32	Limpopo	Reactive	'30-34	Nonreactive	Nonreactive
Hepb-23-1879	nw Dr Kenneth Kaunda District Municipality	10/24/2017	NW1703497	27	North West	Reactive	'25-29	Nonreactive	Reactive
Hepb-23-1880	lp Vhembe District Municipality	10/26/2017	LP1705529	99	Limpopo	Nonreactive	'99999	Nonreactive	Reactive
Hepb-23-1881	nw Dr Ruth Segomotsi Mompati District Municipality	10/16/2017	NW1701936	22	North West	Reactive	'20-24	Nonreactive	Nonreactive
Hepb-23-1882	lp Capricorn District Municipality	10/05/2017	LP1701328	25	Limpopo	Reactive	'25-29	Nonreactive	Nonreactive
Hepb-23-1883	lp Capricorn District Municipality	10/06/2017	LP1701387	32	Limpopo	Reactive	'30-34	Nonreactive	Reactive
Hepb-23-1884	nw Dr Ruth Segomotsi Mompati District Municipality	10/09/2017	NW1701237	21	North West	Nonreactive	'20-24	Nonreactive	Nonreactive
Hepb-23-1885	nw Dr Ruth Segomotsi Mompati District Municipality	10/10/2017	NW1701239	30	North West	Reactive	'30-34	Reactive	Nonreactive	Nonreactive
Hepb-23-1886	nw Dr Ruth Segomotsi Mompati District Municipality	10/10/2017	NW1701927	23	North West	Reactive	'20-24	Nonreactive	Nonreactive
Hepb-23-1887	nw Dr Kenneth Kaunda District Municipality	10/24/2017	NW1704121	24	North West	Reactive	'20-24	Nonreactive	Nonreactive
Hepb-23-1888	lp Mopani District Municipality	10/05/2017	LP1702709	99	Limpopo	Reactive	'99999	Nonreactive	Nonreactive
Hepb-23-1889	nw Dr Kenneth Kaunda District Municipality	10/24/2017	NW1703370	30	North West	Reactive	'30-34	Nonreactive	Reactive
Hepb-23-1890	lp Capricorn District Municipality	10/24/2017	LP1702202	33	Limpopo	Reactive	'30-34	Nonreactive	Reactive
Hepb-23-1891	nw Bojanala Platinum District Municipality	10/19/2017	NW1702786	22	North West	Nonreactive	'20-24	Nonreactive	Reactive
Hepb-23-1892	nw Bojanala Platinum District Municipality	10/19/2017	NW1702655	28	North West	Nonreactive	'25-29	Nonreactive	Nonreactive
Hepb-23-1893	nw Dr Kenneth Kaunda District Municipality	10/12/2017	NW1701417	28	North West	Reactive	'25-29	Nonreactive	Nonreactive
Hepb-23-1894	nw Bojanala Platinum District Municipality	10/18/2017	NW1702779	33	North West	Reactive	'30-34	Reactive	Nonreactive	Nonreactive
Hepb-23-1895	nw Dr Ruth Segomotsi Mompati District Municipality	10/11/2017	NW1701554	35	North West	Reactive	'35-39	Nonreactive	Nonreactive
Hepb-23-1896	nw Bojanala Platinum District Municipality	10/19/2017	NW1702785	24	North West	Nonreactive	'20-24	Nonreactive	Nonreactive
Hepb-23-1897	nw Bojanala Platinum District Municipality	10/19/2017	NW1702653	33	North West	Reactive	'30-34	Reactive	Nonreactive	Nonreactive
Hepb-23-1898	nw Bojanala Platinum District Municipality	10/18/2017	NW1703585	22	North West	Nonreactive	'20-24	Nonreactive	Reactive
Hepb-23-1899	nw Bojanala Platinum District Municipality	10/19/2017	NW1703583	18	North West	Reactive	'15-19	Nonreactive	Nonreactive
Hepb-23-1900	nw Dr Kenneth Kaunda District Municipality	10/12/2017	NW1703266	99	North West	Reactive	'99999	Reactive	Nonreactive	Nonreactive
Hepb-23-1901	nw Dr Kenneth Kaunda District Municipality	10/16/2017	NW1704164	22	North West	Reactive	'20-24	Nonreactive	Nonreactive
Hepb-23-1902	nw Dr Kenneth Kaunda District Municipality	10/16/2017	NW1704190	31	North West	Reactive	'30-34	Nonreactive	Reactive
Hepb-23-1903	nw Dr Ruth Segomotsi Mompati District Municipality	10/11/2017	NW1701160	41	North West	Nonreactive	'40-44	Nonreactive	Reactive
Hepb-23-1904	nw Dr Kenneth Kaunda District Municipality	10/11/2017	NW1704160	40	North West	Reactive	'40-44	Nonreactive	Reactive
Hepb-23-1905	nw Dr Kenneth Kaunda District Municipality	10/11/2017	NW1704158	36	North West	Nonreactive	'35-39	Nonreactive	Nonreactive
Hepb-23-1906	nw Dr Kenneth Kaunda District Municipality	10/16/2017	NW1703271	19	North West	Reactive	'15-19	Nonreactive	Nonreactive
Hepb-23-1907	nw Bojanala Platinum District Municipality	10/16/2017	NW1702416	39	North West	Nonreactive	'35-39	Nonreactive	Nonreactive
Hepb-23-1908	nw Dr Kenneth Kaunda District Municipality	10/17/2017	NW1704194	30	North West	Reactive	'30-34	Nonreactive	Reactive
Hepb-23-1909	nw Ngaka Modiri Molema District Municipality	10/11/2017	NW1700187	34	North West	Nonreactive	'30-34	Nonreactive	Reactive
Hepb-23-1910	nw Ngaka Modiri Molema District Municipality	10/12/2017	NW1700718	99	North West	Nonreactive	'99999	Nonreactive	Reactive
Hepb-23-1911	nw Ngaka Modiri Molema District Municipality	10/13/2017	NW1701478	21	North West	Nonreactive	'20-24	Nonreactive	Nonreactive
Hepb-23-1912	nw Ngaka Modiri Molema District Municipality	10/13/2017	NW1701477	33	North West	Nonreactive	'30-34	Nonreactive	Nonreactive
Hepb-23-1913	nw Ngaka Modiri Molema District Municipality	11/01/2017	NW1700530	36	North West	Reactive	'35-39	Nonreactive	Nonreactive
Hepb-23-1914	nw Ngaka Modiri Molema District Municipality	10/13/2017	NW1700410	33	North West	Nonreactive	'30-34	Nonreactive	Nonreactive
Hepb-23-1915	nw Dr Ruth Segomotsi Mompati District Municipality	10/18/2017	NW1701974	23	North West	Reactive	'20-24	Reactive	Nonreactive	Reactive
Hepb-23-1916	nw Dr Ruth Segomotsi Mompati District Municipality	10/17/2017	NW1701009	29	North West	Reactive	'25-29	Nonreactive	Reactive
Hepb-23-1917	nw Dr Ruth Segomotsi Mompati District Municipality	10/17/2017	NW1700984	21	North West	Reactive	'20-24	Nonreactive	Nonreactive
Hepb-23-1918	nw Bojanala Platinum District Municipality	10/16/2017	NW1703031	36	North West	Reactive	'35-39	Nonreactive	Nonreactive
Hepb-23-1919	nw Ngaka Modiri Molema District Municipality	10/16/2017	NW1700537	99	North West	Reactive	'99999	Nonreactive	Nonreactive
Hepb-23-1920	nw Ngaka Modiri Molema District Municipality	10/16/2017	NW1700538	99	North West	Reactive	'99999	Nonreactive	Nonreactive
Hepb-23-1921	nw Bojanala Platinum District Municipality	10/17/2017	NW1702638	26	North West	Nonreactive	'25-29	Nonreactive	Nonreactive
Hepb-23-1922	nw Bojanala Platinum District Municipality	10/16/2017	NW1703639	99	North West	Reactive	'99999	Nonreactive	Nonreactive
Hepb-23-1923	nw Ngaka Modiri Molema District Municipality	10/17/2017	NW1700838	28	North West	Reactive	'25-29	Nonreactive	Reactive
Hepb-23-1924	nw Dr Kenneth Kaunda District Municipality	10/06/2017	NW1704047	24	North West	Nonreactive	'20-24	Nonreactive	Nonreactive
Hepb-23-1925	nw Dr Kenneth Kaunda District Municipality	10/27/2017	NW1702853	40	North West	Reactive	'40-44	Nonreactive	Reactive
Hepb-23-1926	nw Dr Kenneth Kaunda District Municipality	10/26/2017	NW1703375	34	North West	Reactive	'30-34	Nonreactive	Reactive
Hepb-23-1927	nw Bojanala Platinum District Municipality	10/25/2017	NW1702296	99	North West	Reactive	'99999	Nonreactive	Nonreactive
Hepb-23-1928	nw Dr Kenneth Kaunda District Municipality	10/27/2017	NW1702856	35	North West	Reactive	'35-39	Nonreactive	Reactive
Hepb-23-1929	nw Bojanala Platinum District Municipality	10/30/2017	NW1702113	22	North West	Reactive	'20-24	Nonreactive	Nonreactive
Hepb-23-1930	nw Bojanala Platinum District Municipality	10/30/2017	NW1702105	33	North West	Reactive	'30-34	Nonreactive	Nonreactive
Hepb-23-1931	nw Bojanala Platinum District Municipality	10/30/2017	NW1702104	35	North West	Reactive	'35-39	Nonreactive	Nonreactive
Hepb-23-1932	nw Bojanala Platinum District Municipality	10/29/2017	NW1703874	24	North West	Reactive	'20-24	Nonreactive	Nonreactive
Hepb-23-1933	nw Bojanala Platinum District Municipality	10/09/2017	NW1703634	41	North West	Reactive	'40-44	Nonreactive	Nonreactive
Hepb-23-1934	nw Bojanala Platinum District Municipality	10/11/2017	NW1703061	28	North West	Reactive	'25-29	Reactive	Nonreactive	Nonreactive
Hepb-23-1935	nw Ngaka Modiri Molema District Municipality	10/10/2017	NW1700705	99	North West	Reactive	'99999	Nonreactive	Reactive
Hepb-23-1936	nw Bojanala Platinum District Municipality	10/11/2017	NW1702536	26	North West	Reactive	'25-29	Nonreactive	Nonreactive
Hepb-23-1937	nw Bojanala Platinum District Municipality	10/19/2017	NW1702331	24	North West	Reactive	'20-24	Nonreactive	Nonreactive
Hepb-23-1938	nw Bojanala Platinum District Municipality	10/11/2017	NW1703062	29	North West	Nonreactive	'25-29	Nonreactive	Reactive
Hepb-23-1939	nw Bojanala Platinum District Municipality	10/11/2017	NW1703059	26	North West	Reactive	'25-29	Nonreactive	Nonreactive
Hepb-23-1940	nw Bojanala Platinum District Municipality	10/11/2017	NW1703056	27	North West	Reactive	'25-29	Nonreactive	Nonreactive
Hepb-23-1941	nw Bojanala Platinum District Municipality	10/11/2017	NW1703637	26	North West	Nonreactive	'25-29	Nonreactive	Nonreactive
Hepb-23-1942	nw Bojanala Platinum District Municipality	10/11/2017	NW1703636	26	North West	Nonreactive	'25-29	Nonreactive	Nonreactive
Hepb-23-1943	nw Bojanala Platinum District Municipality	10/12/2017	NW1702570	28	North West	Reactive	'25-29	Nonreactive	Nonreactive
Hepb-23-1944	nw Dr Ruth Segomotsi Mompati District Municipality	10/12/2017	NW1701798	21	North West	Nonreactive	'20-24	Nonreactive	Nonreactive
Hepb-23-1945	nw Dr Ruth Segomotsi Mompati District Municipality	10/12/2017	NW1701796	32	North West	Reactive	'30-34	Nonreactive	Reactive
Hepb-23-1946	nw Dr Ruth Segomotsi Mompati District Municipality	10/12/2017	NW1700857	21	North West	Nonreactive	'20-24	Nonreactive	Nonreactive
Hepb-23-1947	nw Dr Ruth Segomotsi Mompati District Municipality	10/12/2017	NW1701753	31	North West	Nonreactive	'30-34	Nonreactive	Nonreactive
Hepb-23-1948	nw Dr Ruth Segomotsi Mompati District Municipality	10/12/2017	NW1701752	31	North West	Nonreactive	'30-34	Nonreactive	Reactive
Hepb-23-1949	nw Dr Ruth Segomotsi Mompati District Municipality	10/12/2017	NW1701799	31	North West	Nonreactive	'30-34	Nonreactive	Nonreactive
Hepb-23-1950	nw Dr Ruth Segomotsi Mompati District Municipality	10/12/2017	NW1701757	30	North West	Nonreactive	'30-34	Reactive	Nonreactive	Nonreactive
Hepb-23-1951	nw Dr Ruth Segomotsi Mompati District Municipality	10/12/2017	NW1701755	30	North West	Nonreactive	'30-34	Nonreactive	Nonreactive
Hepb-23-1952	nw Dr Ruth Segomotsi Mompati District Municipality	10/12/2017	NW1701834	25	North West	Nonreactive	'25-29	Nonreactive	Nonreactive
Hepb-23-1953	nw Dr Ruth Segomotsi Mompati District Municipality	10/12/2017	NW1701054	26	North West	Reactive	'25-29	Nonreactive	Nonreactive
Hepb-23-1954	lp Capricorn District Municipality	10/23/2017	LP1701715	99	Limpopo	Nonreactive	'99999	Nonreactive	Reactive
Hepb-23-1955	nw Dr Kenneth Kaunda District Municipality	10/30/2017	NW1704069	29	North West	Reactive	'25-29	Nonreactive	Nonreactive
Hepb-23-1956	nw Dr Kenneth Kaunda District Municipality	10/31/2017	NW1704074	31	North West	Reactive	'30-34	Reactive	Nonreactive	Reactive
Hepb-23-1957	nw Dr Kenneth Kaunda District Municipality	10/20/2017	NW1703364	33	North West	Reactive	'30-34	Nonreactive	Nonreactive
Hepb-23-1958	nw Dr Kenneth Kaunda District Municipality	10/30/2017	NW1704070	33	North West	Reactive	'30-34	Nonreactive	Nonreactive
Hepb-23-1959	nw Dr Kenneth Kaunda District Municipality	10/18/2017	NW1703352	29	North West	Reactive	'25-29	Nonreactive	Nonreactive
Hepb-23-1960	nw Bojanala Platinum District Municipality	10/25/2017	NW1703625	42	North West	Reactive	'40-44	Nonreactive	Nonreactive
Hepb-23-1961	nw Bojanala Platinum District Municipality	10/04/2017	NW1702529	33	North West	Reactive	'30-34	Nonreactive	Nonreactive
Hepb-23-1962	nw Dr Kenneth Kaunda District Municipality	10/17/2017	NW1703286	19	North West	Reactive	'15-19	Nonreactive	Reactive
Hepb-23-1963	nw Dr Kenneth Kaunda District Municipality	11/01/2017	NW1701290	29	North West	Reactive	'25-29	Nonreactive	Nonreactive
Hepb-23-1964	nw Bojanala Platinum District Municipality	10/04/2017	NW1702527	37	North West	Reactive	'35-39	Nonreactive	Nonreactive
Hepb-23-1965	nw Dr Kenneth Kaunda District Municipality	10/18/2017	NW1704200	26	North West	Reactive	'25-29	Nonreactive	Reactive
Hepb-23-1966	nw Dr Kenneth Kaunda District Municipality	10/17/2017	NW1703485	33	North West	Reactive	'30-34	Nonreactive	Reactive
Hepb-23-1967	nw Dr Ruth Segomotsi Mompati District Municipality	10/11/2017	NW1701983	36	North West	Reactive	'35-39	Reactive	Nonreactive	Nonreactive
Hepb-23-1968	nw Dr Ruth Segomotsi Mompati District Municipality	11/01/2017	NW1701343	28	North West	Reactive	'25-29	Nonreactive	Nonreactive
Hepb-23-1969	nw Dr Kenneth Kaunda District Municipality	11/01/2017	NW1703445	29	North West	Reactive	'25-29	Nonreactive	Nonreactive
Hepb-23-1970	lp Sekhukhune District Municipality	10/20/2017	LP1704242	24	Limpopo	Nonreactive	'20-24	Nonreactive	Nonreactive
Hepb-23-1971	lp Sekhukhune District Municipality	10/19/2017	LP1704239	17	Limpopo	Nonreactive	'15-19	Nonreactive	Nonreactive
Hepb-23-1972	nw Bojanala Platinum District Municipality	10/23/2017	NW1702808	21	North West	Reactive	'20-24	Reactive	Reactive	Nonreactive
Hepb-23-1973	nw Bojanala Platinum District Municipality	10/23/2017	NW1702807	21	North West	Reactive	'20-24	Reactive	Nonreactive	Nonreactive
Hepb-23-1974	nw Bojanala Platinum District Municipality	10/23/2017	NW1702957	22	North West	Reactive	'20-24	Reactive	Nonreactive	Nonreactive
Hepb-23-1975	lp Vhembe District Municipality	10/09/2017	LP1705612	19	Limpopo	Nonreactive	'15-19	Nonreactive	Nonreactive
Hepb-23-1976	lp Vhembe District Municipality	10/09/2017	LP1705337	99	Limpopo	Nonreactive	'99999	Nonreactive	Nonreactive
Hepb-23-1977	lp Vhembe District Municipality	10/11/2017	LP1705685	99	Limpopo	Nonreactive	'99999	Nonreactive	Nonreactive
Hepb-23-1978	lp Vhembe District Municipality	10/13/2017	LP1705731	99	Limpopo	Nonreactive	'99999	Reactive	Nonreactive	Reactive
Hepb-23-1979	lp Vhembe District Municipality	10/13/2017	LP1705732	33	Limpopo	Nonreactive	'30-34	Reactive	Nonreactive	Reactive
Hepb-23-1980	nw Ngaka Modiri Molema District Municipality	10/24/2017	NW1700907	41	North West	Reactive	'40-44	Reactive	Nonreactive	Reactive
Hepb-23-1981	nw Dr Kenneth Kaunda District Municipality	10/25/2017	NW1703759	35	North West	Reactive	'35-39	Nonreactive	Nonreactive
Hepb-23-1982	nw Dr Kenneth Kaunda District Municipality	10/25/2017	NW1703760	20	North West	Nonreactive	'20-24	Nonreactive	Nonreactive
Hepb-23-1983	nw Dr Kenneth Kaunda District Municipality	10/25/2017	NW1704053	34	North West	Nonreactive	'30-34	Nonreactive	Nonreactive
Hepb-23-1984	nw Dr Kenneth Kaunda District Municipality	10/25/2017	NW1704045	22	North West	Nonreactive	'20-24	Nonreactive	Nonreactive
Hepb-23-1985	nw Bojanala Platinum District Municipality	10/24/2017	NW1703148	20	North West	Nonreactive	'20-24	Nonreactive	Reactive
Hepb-23-1986	nw Bojanala Platinum District Municipality	10/29/2017	NW1703150	20	North West	Reactive	'20-24	Nonreactive	Reactive
Hepb-23-1987	lp Mopani District Municipality	10/18/2017	LP1703138	19	Limpopo	Nonreactive	'15-19	Reactive	Nonreactive	Nonreactive
Hepb-23-1988	lp Vhembe District Municipality	10/17/2017	LP1705198	24	Limpopo	Nonreactive	'20-24	Nonreactive	Nonreactive
Hepb-23-1989	lp Vhembe District Municipality	10/18/2017	LP1705301	35	Limpopo	Nonreactive	'35-39	Reactive	Nonreactive	Nonreactive
Hepb-23-1990	lp Vhembe District Municipality	10/18/2017	LP1705302	35	Limpopo	Nonreactive	'35-39	Nonreactive	Reactive
Hepb-23-1991	lp Vhembe District Municipality	10/18/2017	LP1705303	35	Limpopo	Nonreactive	'35-39	Nonreactive	Nonreactive
Hepb-23-1992	lp Vhembe District Municipality	10/17/2017	LP1705199	99	Limpopo	Nonreactive	'99999	Nonreactive	Nonreactive
Hepb-23-1993	lp Vhembe District Municipality	10/18/2017	LP1704527	17	Limpopo	Nonreactive	'15-19	Nonreactive	Nonreactive
Hepb-23-1994	lp Vhembe District Municipality	10/18/2017	LP1704528	16	Limpopo	Nonreactive	'15-19	Reactive	Nonreactive	Nonreactive
Hepb-23-1995	lp Vhembe District Municipality	10/17/2017	LP1704411	25	Limpopo	Nonreactive	'25-29	Nonreactive	Nonreactive
Hepb-23-1996	lp Vhembe District Municipality	10/17/2017	LP1704630	99	Limpopo	Nonreactive	'99999	Reactive	Nonreactive	Nonreactive
Hepb-23-1997	lp Vhembe District Municipality	10/17/2017	LP1704629	99	Limpopo	Nonreactive	'99999	Reactive	Nonreactive	Nonreactive
Hepb-23-1998	lp Vhembe District Municipality	10/17/2017	LP1704627	16	Limpopo	Nonreactive	'15-19	Reactive	Nonreactive	Nonreactive
Hepb-23-1999	lp Vhembe District Municipality	10/18/2017	LP1704762	99	Limpopo	Nonreactive	'99999	Nonreactive	Nonreactive
[truncated: 2,255 more rows]
